# Supplementary material for: Temporal Trends in the Epidemiology of Eating Disorders Between 2000 and 2022: A Danish Register Study of Their Incidence and Comorbidities
Source: Eur Eat Disord Rev. 2025 Dec 16;34(3):749–69. doi: 10.1002/erv.70061 (PMC13048747; doi:10.1002/erv.70061)
Supplement: Supplementary file 2 — Supporting Information S2 [file ERV-34-749-s002.xlsx]

## Sheet: Table S1. AN - prevalence
Table S1. Prevalence of anorexia nervosa among the Danish population aged ≥10 years on 31 December 2000, 2010, and 2022.
	2000	2010	2022
Females
Anorexia nervosa
10-14 years	0.04	0.08	0.23
15-19 years	0.14	0.19	0.51
20-24 years	0.09	0.16	0.27
25-29 years	0.05	0.12	0.15
30-34 years	0.03	0.07	0.08
35-39 years	0.01	0.03	0.06
40-44 years	0.01	0.02	0.04
45-49 years	0.01	0.01	0.02
50+ years	0	0	0.01
All ages	0.03	0.05	0.09
Males
Anorexia nervosa
10-14 years	0	0.01	0.02
15-19 years	0.01	0.02	0.03
20-24 years	0	0.01	0.01
25-29 years	0	0	0
30-34 years	0	0	0.01
35-39 years	0	0	0
40-44 years	0	0	0
45-49 years	0	0	0
50+ years	0	0	0
All ages	0	0	0.01
Note. Prevalence is calculated as the number of cases diagnosed with an eating disorder in the given year divided by the number of individuals alive and living in Denmark aged 10 years or above on 31st December in the given year.

## Sheet: Table S2. OED - prevalence
Table S2. Prevalence of other eating disorders among the Danish population aged ≥10 years on 31 December 2000, 2010, and 2022.
	2000	2010	2022
Females
Other eating disorders
10-14 years	0.02	0.05	0.12
15-19 years	0.07	0.11	0.29
20-24 years	0.06	0.12	0.23
25-29 years	0.02	0.07	0.15
30-34 years	0.01	0.05	0.09
35-39 years	0.01	0.03	0.06
40-44 years	0.01	0.02	0.03
45-49 years	0	0.01	0.02
50+ years	0	0	0.01
All ages	0.01	0.03	0.07
Males
Other eating disorders
10-14 years	0	0.01	0.02
15-19 years	0	0.01	0.03
20-24 years	0	0.01	0.01
25-29 years	0	0	0.01
30-34 years	0	0	0.01
35-39 years	0	0	0.01
40-44 years	0	0	0
45-49 years	0	0	0
50+ years	0	0	0
All ages	0	0	0.01
Note. Prevalence is calculated as the number of cases diagnosed with an eating disorder in the given year divided by the number of individuals alive and living in Denmark aged 10 years or above on 31st December in the given year.

## Sheet: Table S3. BN - prevalence
Table S3. Prevalence of bulimia nervosa among the Danish population aged ≥10 years on 31 December 2000, 2010, and 2022.
	2000	2010	2022
Females
Bulimia nervosa
10-14 years	0	0	0
15-19 years	0.09	0.06	0.08
20-24 years	0.12	0.11	0.13
25-29 years	0.06	0.09	0.11
30-34 years	0.03	0.04	0.06
35-39 years	0.01	0.02	0.05
40-44 years	0.01	0.01	0.02
45-49 years	0	0.01	0.02
50+ years	0	0	0
All ages	0.02	0.02	0.03
Males
Bulimia nervosa
10-14 years	0	0	0
15-19 years	0	0	0
20-24 years	0	0	0
25-29 years	0	0	0
30-34 years	0	0	0
35-39 years	0	0	0
40-44 years	0	0	0
45-49 years	0	0	0
50+ years	0	0	0
All ages	0	0	0
Note. Prevalence is calculated as the number of cases diagnosed with an eating disorder in the given year divided by the number of individuals alive and living in Denmark aged 10 years or above on 31st December in the given year.

## Sheet: Table S4. AN & ICD10 sub-cat
Table S4. Assocation between anorexia nervosa and ICD-10 sub-categories (2nd level) and number of years between ED diagnosis and comorbidity.
ICD 10 chapter	ICD 10 code	Description	Male events	Female events	Median age at diagnosis (years)	Median age difference (years)	Odds ratio	Lower 95% CI	Upper 95% CI	p value	q value	Significant
Certain infectious and parasitic diseases	A00	Cholera	119	0	2.73	0	8.57	1.19	61.44	0.0326033	0.0565131	FALSE
Certain infectious and parasitic diseases	A02	Other salmonella infections	1050	975	6.27	-14.13	1.06	0.64	1.77	0.81654	0.636301	FALSE
Certain infectious and parasitic diseases	A03	Shigellosis	135	167	10.37		0	0	4.33085e+132	0.940725	0.689741	FALSE
Certain infectious and parasitic diseases	A04	Other bacterial intestinal infections	2204	2400	19.21	2.05	1.51	1.15	1.99	0.00319003	0.00755374	TRUE
Certain infectious and parasitic diseases	A05	Other bacterial foodborn intoxications, not elsewhere classified	234	258	22.47	6.47	2.36	1.21	4.58	0.0114417	0.0237285	TRUE
Certain infectious and parasitic diseases	A06	Amoebiasis	134	154	11.7	-4.06	1.83	0.68	4.93	0.233011	0.272822	FALSE
Certain infectious and parasitic diseases	A07	Other protozoal intestinal diseases	334	373	11.74	0.76	2.28	1.28	4.05	0.00492324	0.0112802	TRUE
Certain infectious and parasitic diseases	A08	Viral and other specified intestinal infections	13783	12299	1.94	-11.53	1.23	1.07	1.41	0.00459642	0.0107635	TRUE
Certain infectious and parasitic diseases	A09	Diarrhoea and gastroenteritis of presumed infectious origin	48630	45501	3.91	-5.88	1.35	1.25	1.46	2.13255e-15	1.40971e-14	TRUE
Certain infectious and parasitic diseases	A15	Respiratory tuberculosis, bacteriologically and histologically confirmed	336	286	12.98		0	0	3.67395e+131	0.93747	0.689741	FALSE
Certain infectious and parasitic diseases	A16	Respiratory tuberculosis, not confirmed bacteriologically or histologically	383	328	9.31	-1.7	0.6	0.19	1.88	0.383851	0.395442	FALSE
Certain infectious and parasitic diseases	A18	Tuberculosis of other organs	177	233	11.66	8.25	0.57	0.14	2.3	0.432251	0.425283	FALSE
Certain infectious and parasitic diseases	A26	Erysipeloid	293	247	15.09	3.08	0.59	0.15	2.38	0.458875	0.444425	FALSE
Certain infectious and parasitic diseases	A28	Other zoonotic bacterial diseases, not elsewhere classified	126	124	15.36	-8.36	1.08	0.27	4.35	0.916325	0.682513	FALSE
Certain infectious and parasitic diseases	A31	Infection due to other mycobacteria	236	252	4.15	-12.31	1.25	0.47	3.36	0.658045	0.563939	FALSE
Certain infectious and parasitic diseases	A37	Whooping cough	1569	1717	0.59	-14.92	1	0.67	1.5	0.998541	0.700343	FALSE
Certain infectious and parasitic diseases	A38	Otitis media in scarlet fever	1108	1003	4.8	-6.79	1.47	0.88	2.44	0.141908	0.185299	FALSE
Certain infectious and parasitic diseases	A39	Meningococcal infection	1023	743	4.86	-10.29	0.89	0.48	1.65	0.70544	0.585194	FALSE
Certain infectious and parasitic diseases	A40	Streptococcal septicaemia	562	437	3.42	-13.3	1.13	0.53	2.38	0.753604	0.609668	FALSE
Certain infectious and parasitic diseases	A41	Other septicaemia	3651	4082	13.26	0.28	1.34	1.06	1.68	0.0128182	0.026072	TRUE
Certain infectious and parasitic diseases	A46	Otitis externa in erysipelas	5681	4021	20.43	2.16	1.66	1.36	2.04	8.77229e-07	3.29403e-06	TRUE
Certain infectious and parasitic diseases	A48	Other bacterial diseases, not elsewhere classified	185	196	18.17	-0.56	2.18	0.97	4.91	0.0599009	0.0922651	FALSE
Certain infectious and parasitic diseases	A49	Bacterial infection of unspecified site	6849	6653	18.08	1.86	1.49	1.26	1.76	3.67197e-06	1.30181e-05	TRUE
Certain infectious and parasitic diseases	A51	Early syphilis	563	116	25.1	6.88	0.9	0.22	3.61	0.877415	0.664471	FALSE
Certain infectious and parasitic diseases	A53	Other and unspecified syphilis	339	130	26.91	7	2.28	0.94	5.56	0.0688632	0.104049	FALSE
Certain infectious and parasitic diseases	A54	Gonococcal infection	4348	4195	22.94	5.46	1.24	1	1.54	0.05035	0.0792858	FALSE
Certain infectious and parasitic diseases	A56	Other sexually transmitted chlamydial diseases	3532	4977	21.88	3.35	1.43	1.19	1.73	0.000172799	0.000498987	TRUE
Certain infectious and parasitic diseases	A60	Anogenital herpesviral [herpes simplex] infection	797	2824	23.52	5.02	2.08	1.67	2.57	3.23106e-11	1.75251e-10	TRUE
Certain infectious and parasitic diseases	A63	Other predominantly sexually transmitted diseases, not elsewhere classified	6306	9017	21.88	1.3	1.32	1.13	1.54	0.000472199	0.00128609	TRUE
Certain infectious and parasitic diseases	A64	Unspecified sexually transmitted disease	100	0	24.01		0	0	Inf	0.998146	0.700343	FALSE
Certain infectious and parasitic diseases	A68	Relapsing fevers	762	582	4.78	-11.47	0.77	0.35	1.73	0.531105	0.492253	FALSE
Certain infectious and parasitic diseases	A69	Other spirochaetal infections	2461	2205	10.31	-3.55	1.33	0.96	1.83	0.0857795	0.125428	FALSE
Certain infectious and parasitic diseases	A74	Other diseases caused by chlamydiae	522	1507	20.8	1.93	1.72	1.25	2.36	0.00087383	0.00231056	TRUE
Certain infectious and parasitic diseases	A78	Pneumonia (in) Q fever	111	124	6.73		0	0	1.74684e+221	0.963272	0.698914	FALSE
Certain infectious and parasitic diseases	A85	Other viral encephalitis, not elsewhere classified	109	0	7.18		0	0	1.0373e+306	0.977169	0.699113	FALSE
Certain infectious and parasitic diseases	A86	Unspecified viral encephalitis	277	259	9.57	-11.82	0.26	0.04	1.88	0.184326	0.228465	FALSE
Certain infectious and parasitic diseases	A87	Viral meningitis	1236	913	11.46	1.24	1.42	0.9	2.24	0.12765	0.171989	FALSE
Certain infectious and parasitic diseases	A88	Other viral infections of central nervous system, not elsewhere classified	111	130	14.78	6.23	2.74	1.12	6.7	0.0268132	0.0482031	TRUE
Certain infectious and parasitic diseases	A90	Dengue fever [classical dengue]	0	110	20.28	8.76	0.67	0.09	4.77	0.684875	0.574434	FALSE
Certain infectious and parasitic diseases	B00	Herpesviral [herpes simplex] infections	2531	3538	15.25	2.43	1.42	1.11	1.8	0.00490628	0.0112802	TRUE
Certain infectious and parasitic diseases	B01	Varicella [chickenpox]	3889	3190	2.76	-12.45	0.93	0.67	1.29	0.647876	0.559379	FALSE
Certain infectious and parasitic diseases	B02	Zoster [herpes zoster]	1412	1520	17.72	2.91	1.57	1.12	2.22	0.00991773	0.0209097	TRUE
Certain infectious and parasitic diseases	B05	Measles	137	104	1.71	-13.93	0.73	0.1	5.23	0.755003	0.609668	FALSE
Certain infectious and parasitic diseases	B07	Viral warts	2456	2809	11.99	-1.15	1.46	1.12	1.9	0.00466998	0.0108556	TRUE
Certain infectious and parasitic diseases	B08	Other viral infections characterized by skin and mucous membrane lesions, not elsewhere classified	3761	3400	4.16	-10.16	1.35	1.05	1.74	0.0212066	0.0399339	TRUE
Certain infectious and parasitic diseases	B09	Unspecified viral infection characterized by skin and mucous membrane lesions	841	687	2.92	-10.61	1.16	0.6	2.24	0.653795	0.563722	FALSE
Certain infectious and parasitic diseases	B15	Acute hepatitis A	280	228	10.5	-0.14	0.88	0.28	2.75	0.826148	0.640141	FALSE
Certain infectious and parasitic diseases	B16	Acute hepatitis B	214	221	19.86	-3.29	0.9	0.29	2.82	0.85872	0.654982	FALSE
Certain infectious and parasitic diseases	B17	Other acute viral hepatitis	199	217	18.57	-8.12	0.62	0.15	2.48	0.496337	0.468018	FALSE
Certain infectious and parasitic diseases	B18	Chronic viral hepatitis	702	583	22	4.89	0.89	0.45	1.8	0.755117	0.609668	FALSE
Certain infectious and parasitic diseases	B19	Unspecified viral hepatitis	164	151	11.59	-15.03	1.29	0.41	4.04	0.66299	0.56401	FALSE
Certain infectious and parasitic diseases	B23	Human immunodeficiency virus [HIV] disease resulting in other conditions	338	0	24.35	6.75	3.3	0.46	23.55	0.233926	0.272917	FALSE
Certain infectious and parasitic diseases	B25	Cytomegaloviral disease	476	487	19.05	-1.16	0.86	0.38	1.92	0.713668	0.589743	FALSE
Certain infectious and parasitic diseases	B26	Mumps	207	170	9.24	-4.27	2.45	1.09	5.54	0.030469	0.0539411	FALSE
Certain infectious and parasitic diseases	B27	Infectious mononucleosis	8938	9682	16.35	-1.19	1.13	0.96	1.32	0.133611	0.177385	FALSE
Certain infectious and parasitic diseases	B30	Viral conjunctivitis	1016	1025	11.31	-2.45	0.8	0.43	1.5	0.487605	0.461844	FALSE
Certain infectious and parasitic diseases	B33	Other viral diseases, not elsewhere classified	496	448	9.7	-7.43	2.89	1.72	4.83	5.45429e-05	0.000173065	TRUE
Certain infectious and parasitic diseases	B34	Viral infection of unspecified site	58942	60598	3.43	-5.26	1.31	1.23	1.4	1.60858e-15	1.08111e-14	TRUE
Certain infectious and parasitic diseases	B35	Dermatophytosis	1432	1164	11.08	-4.26	0.86	0.5	1.49	0.601105	0.532769	FALSE
Certain infectious and parasitic diseases	B36	Other superficial mycoses	1015	1262	19.89	2.28	2.27	1.64	3.13	7.01412e-07	2.66537e-06	TRUE
Certain infectious and parasitic diseases	B37	Candidiasis	2454	4734	13.88	2.36	1.72	1.42	2.08	3.53217e-08	1.49435e-07	TRUE
Certain infectious and parasitic diseases	B44	Aspergillosis	107	0	14.81		0	0	Inf	0.984769	0.700343	FALSE
Certain infectious and parasitic diseases	B50	Plasmodium falciparum malaria	153	148	16.46		0	0	2.22929e+131	0.940607	0.689741	FALSE
Certain infectious and parasitic diseases	B54	Unspecified malaria	312	363	13.84	-12.07	0.19	0.03	1.35	0.0973406	0.140074	FALSE
Certain infectious and parasitic diseases	B58	Toxoplasmosis	263	238	15.86	-0.45	0.83	0.27	2.6	0.753196	0.609668	FALSE
Certain infectious and parasitic diseases	B65	Schistosomiasis [bilharziasis]	137	171	21.14	-5.57	0.79	0.19	3.17	0.734501	0.602729	FALSE
Certain infectious and parasitic diseases	B76	Hookworm diseases	186	324	21.17	7.65	0.63	0.2	1.95	0.419652	0.416112	FALSE
Certain infectious and parasitic diseases	B80	Vaginitis, vulvitis and vulvovaginitis in pinworm infection	1197	2478	8.21	-7.72	1.3	0.92	1.82	0.133293	0.177334	FALSE
Certain infectious and parasitic diseases	B85	Pediculosis and phthiriasis	0	190	10.63	6.68	0.73	0.18	2.95	0.659557	0.563939	FALSE
Certain infectious and parasitic diseases	B86	Scabies	3474	2380	17.71	1.24	1.19	0.88	1.61	0.25902	0.294578	FALSE
Certain infectious and parasitic diseases	B89	Unspecified parasitic disease	105	0	10.27		0	0	1.76508e+305	0.977016	0.699113	FALSE
Certain infectious and parasitic diseases	B94	Sequelae of other and unspecified infectious and parasitic diseases	626	1333	27.17	10.97	1.46	1	2.12	0.0496886	0.078439	FALSE
Certain infectious and parasitic diseases	B95	Streptococcus and staphylococcus as the cause of diseases classified to other chapters	1424	1802	19.24	5.18	1.43	1.01	2.01	0.0436065	0.0716912	FALSE
Certain infectious and parasitic diseases	B96	Other bacterial agents as the cause of diseases classified to other chapters	459	631	12.38	2.13	1.23	0.66	2.29	0.522241	0.488093	FALSE
Certain infectious and parasitic diseases	B97	Viral agents as the cause of diseases classified to other chapters	1229	1150	10.48	2.07	0.75	0.39	1.45	0.390497	0.399689	FALSE
Certain infectious and parasitic diseases	B98	Other specified infectious agents as the cause of diseases classified to other chapters	425	559	21.75	0.81	1.15	0.59	2.22	0.682883	0.573985	FALSE
Certain infectious and parasitic diseases	B99	Other and unspecified infectious diseases	526	515	10.43	-0.98	0.96	0.46	2.02	0.913165	0.68176	FALSE
Neoplasms	C18	Malignant neoplasm of colon	164	199	24.25	12.59	0.66	0.16	2.65	0.555054	0.505363	FALSE
Neoplasms	C40	Malignant neoplasm of bone and articular cartilage of limbs	173	160	14.49		0	0	7.70408e+131	0.940343	0.689741	FALSE
Neoplasms	C41	Malignant neoplasm of bone and articular cartilage of other and unspecified sites	119	114	14.77	4.72	1.16	0.29	4.71	0.830903	0.642257	FALSE
Neoplasms	C43	Malignant melanoma of skin	533	1213	26.31	6.27	1.49	1.01	2.2	0.0455898	0.0736168	FALSE
Neoplasms	C44	Other malignant neoplasms of skin	227	323	28.23	4.04	2.16	1.15	4.05	0.0165411	0.0319057	TRUE
Neoplasms	C49	Malignant neoplasm of other connective and soft tissue	281	273	19.04	2.95	2.26	1.16	4.39	0.0159545	0.0310575	TRUE
Neoplasms	C50	Malignant neoplasm of breast	0	618	30.71	6.9	0.23	0.06	0.91	0.0370333	0.0626693	FALSE
Neoplasms	C53	Malignant neoplasm of cervix uteri	0	471	29.4	7.2	1.38	0.71	2.67	0.3411	0.361718	FALSE
Neoplasms	C56	Malignant neoplasm of ovary	0	197	21.51	13.08	1.46	0.54	3.93	0.455805	0.443642	FALSE
Neoplasms	C62	Malignant neoplasm of testis	1413	0	25.55	2.08	0.78	0.11	5.54	0.801782	0.633639	FALSE
Neoplasms	C64	Malignant neoplasm of kidney, except renal pelvis	163	119	5.38	-13.56	1.81	0.58	5.69	0.309642	0.339227	FALSE
Neoplasms	C71	Malignant neoplasm of brain	406	369	14.66	-0.34	0.55	0.18	1.71	0.301749	0.332449	FALSE
Neoplasms	C73	Malignant neoplasm of thyroid gland	130	400	26.23	6.21	1.21	0.57	2.55	0.623035	0.5446	FALSE
Neoplasms	C76	Malignant neoplasm of other and ill-defined sites	103	0	6.43		0	0	3.08937e+305	0.97703	0.699113	FALSE
Neoplasms	C77	Secondary and unspecified malignant neoplasm of lymph nodes	203	215	23.63	8.18	1.58	0.65	3.83	0.31234	0.34057	FALSE
Neoplasms	C78	Secondary malignant neoplasm of respiratory and digestive organs	301	181	24.4	8.39	1.8	0.74	4.37	0.194802	0.238192	FALSE
Neoplasms	C79	Secondary malignant neoplasm of other sites	132	126	22.53	5.65	2.12	0.78	5.72	0.139262	0.182973	FALSE
Neoplasms	C81	Hodgkin's disease	459	406	19.83	4.16	0.47	0.15	1.46	0.191609	0.23565	FALSE
Neoplasms	C83	Diffuse non-Hodgkin's lymphoma	215	111	20.94	-3.43	1.72	0.55	5.4	0.352396	0.369639	FALSE
Neoplasms	C85	Other and unspecified types of non-Hodgkin's lymphoma	287	168	16.77	0.3	1.94	0.8	4.7	0.144675	0.187752	FALSE
Neoplasms	C91	Lymphoid leukaemia	772	566	7.06	-6.72	1.49	0.84	2.64	0.171798	0.215461	FALSE
Neoplasms	C92	Myeloid leukaemia	200	195	14.88	-6.75	1.79	0.74	4.35	0.197295	0.240315	FALSE
Neoplasms	C95	Leukaemia of unspecified cell type	149	113	5.95	-18.54	1.76	0.56	5.52	0.335472	0.357801	FALSE
Neoplasms	C96	Other and unspecified malignant neoplasms of lymphoid, haematopoietic and related tissue	107	0	10.05		0	0	3.13541e+304	0.977159	0.699113	FALSE
Neoplasms	D03	Melanoma in situ	140	331	26.27	6.11	2.76	1.58	4.8	0.000338952	0.00094342	TRUE
Neoplasms	D06	Carcinoma in situ of cervix uteri	0	544	25.4	2.65	1.07	0.53	2.16	0.840448	0.646485	FALSE
Neoplasms	D10	Benign neoplasm of mouth and pharynx	1682	1664	15.38	-0.21	1.68	1.23	2.3	0.00124102	0.00318847	TRUE
Neoplasms	D11	Benign neoplasm of major salivary glands	470	612	21.15	10.96	0.76	0.36	1.6	0.468238	0.447507	FALSE
Neoplasms	D12	Benign neoplasm of colon, rectum, anus and anal canal	1216	1235	26.07	7.81	1.1	0.7	1.71	0.685227	0.574434	FALSE
Neoplasms	D13	Benign neoplasm of other and ill-defined parts of digestive system	216	654	25.35	4.35	0.62	0.28	1.4	0.251176	0.28772	FALSE
Neoplasms	D14	Benign neoplasm of middle ear and respiratory system	818	627	19.3	-3.11	1.19	0.65	2.15	0.574388	0.514842	FALSE
Neoplasms	D16	Benign neoplasm of bone and articular cartilage	3911	3327	14.49	-0.98	1.23	0.96	1.59	0.105839	0.148596	FALSE
Neoplasms	D17	Benign lipomatous neoplasm	4428	4475	22.02	0.87	0.96	0.75	1.23	0.772368	0.615973	FALSE
Neoplasms	D18	Haemangioma and lymphangioma, any site	3638	5374	3.42	-11.88	1.28	1.03	1.59	0.0262895	0.0476667	TRUE
Neoplasms	D21	Other benign neoplasms of connective and other soft tissue	2160	2270	17.27	-2.2	1.32	0.97	1.78	0.0726255	0.108956	FALSE
Neoplasms	D22	Melanocytic naevi	9805	15400	20.59	4.03	1.39	1.24	1.56	2.11907e-08	9.21073e-08	TRUE
Neoplasms	D23	Other benign neoplasms of skin	6972	8397	15.58	-0.93	1.01	0.85	1.21	0.891598	0.671186	FALSE
Neoplasms	D24	Benign neoplasm of breast	160	10353	22.35	3.47	1.06	0.91	1.24	0.457894	0.444326	FALSE
Neoplasms	D25	Leiomyoma of uterus	0	1419	30.24	6.31	0.8	0.49	1.32	0.385349	0.395701	FALSE
Neoplasms	D27	Benign neoplasm of ovary	0	4499	23.47	4.12	1.03	0.81	1.32	0.794837	0.629719	FALSE
Neoplasms	D28	Benign neoplasm of other and unspecified female genital organs	0	702	23.22	4.69	1.71	1.06	2.77	0.0288283	0.0515338	FALSE
Neoplasms	D29	Benign neoplasm of male genital organs	618	0	20.95	9.64	3.47	0.86	13.95	0.0792244	0.118296	FALSE
Neoplasms	D30	Benign neoplasm of urinary organs	111	146	23.57	13.33	1.89	0.7	5.11	0.207653	0.248669	FALSE
Neoplasms	D31	Benign neoplasm of eye and adnexa	796	864	11.65	-2.68	1.26	0.76	2.11	0.368325	0.382553	FALSE
Neoplasms	D32	Benign neoplasm of meninges	0	166	26.9	14.4	0.42	0.06	2.97	0.380865	0.393645	FALSE
Neoplasms	D33	Benign neoplasm of brain and other parts of central nervous system	810	789	15.8	2.05	1.22	0.72	2.07	0.457908	0.444326	FALSE
Neoplasms	D34	Benign neoplasm of thyroid gland	168	468	21.93	0.83	1.8	1.02	3.2	0.0438984	0.0719845	FALSE
Neoplasms	D35	Benign neoplasm of other and unspecified endocrine glands	483	960	23.72	6.83	2.46	1.75	3.47	2.48936e-07	9.87345e-07	TRUE
Neoplasms	D36	Benign neoplasm of other and unspecified sites	461	433	15.85	2.18	0.77	0.32	1.85	0.553151	0.504354	FALSE
Neoplasms	D39	Neoplasm of uncertain or unknown behaviour of female genital organs	0	258	25.8	11.25	1.33	0.55	3.23	0.524683	0.488218	FALSE
Neoplasms	D43	Neoplasm of uncertain or unknown behaviour of brain and central nervous system	439	396	18.05	0.88	1.41	0.7	2.85	0.330875	0.354087	FALSE
Neoplasms	D44	Neoplasm of uncertain or unknown behaviour of endocrine glands	119	145	21.25	5.02	1.4	0.45	4.4	0.560032	0.505544	FALSE
Neoplasms	D47	Other neoplasms of uncertain or unknown behaviour of lymphoid, haematopoietic and related tissue	118	155	22.14	12.33	0.44	0.06	3.16	0.415953	0.41481	FALSE
Neoplasms	D48	Neoplasm of uncertain or unknown behaviour of other and unspecified sites	288	373	13.24	9.93	1.32	0.62	2.78	0.471329	0.449206	FALSE
Diseases of the blood and blood-forming organs and certain disorders involving the immune mechanism	D50	Iron deficiency anaemia	1586	5088	19.4	2.66	2.71	2.34	3.13	3.1115e-40	3.59012e-39	TRUE
Diseases of the blood and blood-forming organs and certain disorders involving the immune mechanism	D51	Vitamin B12 deficiency anaemia	158	701	22.66	0.15	1.48	0.89	2.47	0.132204	0.176254	FALSE
Diseases of the blood and blood-forming organs and certain disorders involving the immune mechanism	D53	Other nutritional anaemias	111	156	6.73	4.01	6.67	3.86	11.53	1.13007e-11	6.29075e-11	TRUE
Diseases of the blood and blood-forming organs and certain disorders involving the immune mechanism	D55	Anaemia due to enzyme disorders	189	0	4.19		0	0	1.1097e+184	0.963674	0.698914	FALSE
Diseases of the blood and blood-forming organs and certain disorders involving the immune mechanism	D56	Thalassaemia	426	670	11.53	2.77	0.66	0.3	1.48	0.315208	0.343107	FALSE
Diseases of the blood and blood-forming organs and certain disorders involving the immune mechanism	D58	Other hereditary haemolytic anaemias	361	328	6.21	3.59	1.35	0.6	3.03	0.465776	0.445825	FALSE
Diseases of the blood and blood-forming organs and certain disorders involving the immune mechanism	D59	Acquired haemolytic anaemia	330	347	9.71	-0.96	1.05	0.43	2.53	0.920747	0.683401	FALSE
Diseases of the blood and blood-forming organs and certain disorders involving the immune mechanism	D61	Other aplastic anaemias	259	252	15.01	-0.78	1.95	0.92	4.14	0.0805589	0.120007	FALSE
Diseases of the blood and blood-forming organs and certain disorders involving the immune mechanism	D62	Acute posthaemorrhagic anaemia	245	782	20.47	3.67	3.75	2.73	5.16	4.49593e-16	3.10122e-15	TRUE
Diseases of the blood and blood-forming organs and certain disorders involving the immune mechanism	D63	Anaemia in chronic diseases classified elsewhere	179	177	14.5	-10.28	1.54	0.57	4.14	0.393471	0.400156	FALSE
Diseases of the blood and blood-forming organs and certain disorders involving the immune mechanism	D64	Other anaemias	1833	3766	18.2	2.83	2.79	2.36	3.3	2.91105e-33	3.1851e-32	TRUE
Diseases of the blood and blood-forming organs and certain disorders involving the immune mechanism	D65	Glomerular disorders in disseminated intravascular coagulation [defibrination syndrome]	110	0	14.89	7.79	9.74	1.36	69.89	0.0236141	0.0436897	TRUE
Diseases of the blood and blood-forming organs and certain disorders involving the immune mechanism	D66	Hereditary factor VIII deficiency	209	155	8.65	3.32	2.81	1.25	6.35	0.0128113	0.026072	TRUE
Diseases of the blood and blood-forming organs and certain disorders involving the immune mechanism	D68	Other coagulation defects	1748	5022	20.14	1.37	1.34	1.09	1.64	0.00463568	0.0108155	TRUE
Diseases of the blood and blood-forming organs and certain disorders involving the immune mechanism	D69	Purpura and other haemorrhagic conditions	6465	7023	7.9	-5.9	1.42	1.19	1.69	7.4271e-05	0.000231042	TRUE
Diseases of the blood and blood-forming organs and certain disorders involving the immune mechanism	D70	Agranulocytosis	457	370	11.28	0.89	3.75	2.31	6.1	9.67543e-08	3.93593e-07	TRUE
Diseases of the blood and blood-forming organs and certain disorders involving the immune mechanism	D72	Other disorders of white blood cells	647	778	16.52	1.79	1.99	1.29	3.07	0.00183642	0.00456773	TRUE
Diseases of the blood and blood-forming organs and certain disorders involving the immune mechanism	D73	Diseases of spleen	255	201	17.82	-3.93	0.98	0.31	3.05	0.968804	0.699113	FALSE
Diseases of the blood and blood-forming organs and certain disorders involving the immune mechanism	D75	Other diseases of blood and blood-forming organs	383	417	23.3	2.92	1.13	0.53	2.38	0.75145	0.609668	FALSE
Diseases of the blood and blood-forming organs and certain disorders involving the immune mechanism	D76	Certain diseases involving lymphoreticular tissue and reticulohistiocytic system	214	143	5.34	-7.85	0.52	0.07	3.67	0.508263	0.476433	FALSE
Diseases of the blood and blood-forming organs and certain disorders involving the immune mechanism	D80	Immunodeficiency with predominantly antibody defects	532	525	8.7	3.15	1.13	0.56	2.28	0.723968	0.595331	FALSE
Diseases of the blood and blood-forming organs and certain disorders involving the immune mechanism	D81	Combined immunodeficiencies	129	119	7.53	-1.61	0.64	0.09	4.6	0.660266	0.563939	FALSE
Diseases of the blood and blood-forming organs and certain disorders involving the immune mechanism	D82	Immunodeficiency associated with other major defects	266	224	9.53	-2.14	1.38	0.51	3.7	0.524643	0.488218	FALSE
Diseases of the blood and blood-forming organs and certain disorders involving the immune mechanism	D83	Common variable immunodeficiency	457	373	4.13	-6.27	1.27	0.57	2.85	0.557429	0.505528	FALSE
Diseases of the blood and blood-forming organs and certain disorders involving the immune mechanism	D84	Other immunodeficiencies	1295	1375	6.29	-4.22	1.92	1.35	2.75	0.000325841	0.000910921	TRUE
Diseases of the blood and blood-forming organs and certain disorders involving the immune mechanism	D86	Sarcoidosis	1119	720	27.02	13.96	0.8	0.41	1.54	0.500525	0.471149	FALSE
Diseases of the blood and blood-forming organs and certain disorders involving the immune mechanism	D89	Other disorders involving the immune mechanism, not elsewhere classified	235	181	6.73	-6.46	3.05	1.35	6.89	0.00715198	0.0159116	TRUE
Endocrine, nutritional and metabolic diseases	E03	Other hypothyroidism	1789	9791	25.13	4.43	1.48	1.28	1.7	7.6521e-08	3.13293e-07	TRUE
Endocrine, nutritional and metabolic diseases	E04	Other nontoxic goitre	659	4106	24.56	3.03	0.77	0.58	1.03	0.0825345	0.122375	FALSE
Endocrine, nutritional and metabolic diseases	E05	Hyperthyroidism	948	5575	25.71	3.57	1.18	0.97	1.45	0.10494	0.147662	FALSE
Endocrine, nutritional and metabolic diseases	E06	Thyroiditis	569	3824	23.92	1.89	1.42	1.13	1.78	0.00273677	0.00657862	TRUE
Endocrine, nutritional and metabolic diseases	E07	Other disorders of thyroid	175	421	17.02	0.13	1.94	1.06	3.53	0.030613	0.0539641	FALSE
Endocrine, nutritional and metabolic diseases	E10	Insulin-dependent diabetes mellitus	6245	4955	12.78	-4.29	1.18	0.95	1.47	0.12453	0.16995	FALSE
Endocrine, nutritional and metabolic diseases	E11	Non-insulin-dependent diabetes mellitus	1875	2018	25.36	3.2	0.92	0.63	1.33	0.643836	0.558169	FALSE
Endocrine, nutritional and metabolic diseases	E13	Other specified diabetes mellitus	371	519	21.79	-1.3	1.44	0.79	2.61	0.234383	0.272917	FALSE
Endocrine, nutritional and metabolic diseases	E14	Unspecified diabetes mellitus	2066	1757	16.75	-0.83	1.29	0.92	1.82	0.136585	0.179828	FALSE
Endocrine, nutritional and metabolic diseases	E15	Nondiabetic hypoglycaemic coma	200	139	13.36	2.52	5.07	2.68	9.62	6.51626e-07	2.4911e-06	TRUE
Endocrine, nutritional and metabolic diseases	E16	Other disorders of pancreatic internal secretion	2224	2261	13.64	0.76	4.34	3.64	5.17	1.15868e-60	1.71e-59	TRUE
Endocrine, nutritional and metabolic diseases	E20	Hypoparathyroidism	0	155	16.71	0	0.49	0.07	3.47	0.471431	0.449206	FALSE
Endocrine, nutritional and metabolic diseases	E21	Hyperparathyroidism and other disorders of parathyroid gland	244	423	24.58	0.62	1.6	0.86	3	0.140272	0.18354	FALSE
Endocrine, nutritional and metabolic diseases	E22	Hyperfunction of pituitary gland	1027	7212	9.88	-0.66	1.63	1.38	1.93	7.16004e-09	3.29259e-08	TRUE
Endocrine, nutritional and metabolic diseases	E23	Hypofunction and other disorders of pituitary gland	2294	2142	15.35	0	3.78	3.12	4.58	3.39784e-42	3.9931e-41	TRUE
Endocrine, nutritional and metabolic diseases	E24	Cushing's syndrome	0	233	21.15	2.61	1.79	0.8	4.04	0.157753	0.201024	FALSE
Endocrine, nutritional and metabolic diseases	E25	Adrenogenital disorders	129	219	7.85	-3.85	0.68	0.17	2.75	0.592294	0.527302	FALSE
Endocrine, nutritional and metabolic diseases	E27	Other disorders of adrenal gland	889	2443	8.57	-0.85	2.02	1.54	2.67	5.52994e-07	2.13982e-06	TRUE
Endocrine, nutritional and metabolic diseases	E28	Ovarian dysfunction	0	12157	24.52	3.55	1.12	0.97	1.29	0.11053	0.15416	FALSE
Endocrine, nutritional and metabolic diseases	E29	Testicular dysfunction	1297	0	23.56	-0.1	7.55	3.9	14.61	2.04677e-09	9.69316e-09	TRUE
Endocrine, nutritional and metabolic diseases	E30	Disorders of puberty, not elsewhere classified	3844	7918	9.5	-4.85	1.88	1.62	2.18	3.18811e-17	2.3255e-16	TRUE
Endocrine, nutritional and metabolic diseases	E34	Other endocrine disorders	8585	8675	11.17	-1.99	1.62	1.39	1.88	5.08974e-10	2.54328e-09	TRUE
Endocrine, nutritional and metabolic diseases	E41	Nutritional marasmus	0	120	20.16	0.41	41.89	28.88	60.76	2.83688e-86	5.80738e-85	TRUE
Endocrine, nutritional and metabolic diseases	E47	Other underweight	439	4215	25.87	4.05	6.02	5.37	6.75	1.74095e-206	6.90508e-205	TRUE
Endocrine, nutritional and metabolic diseases	E53	Deficiency of other B group vitamins	244	691	22.75	2.67	2.12	1.37	3.28	0.000685099	0.00182674	TRUE
Endocrine, nutritional and metabolic diseases	E55	Vitamin D deficiency	1890	3196	16.68	0	3.79	3.23	4.45	2.69387e-60	3.8853e-59	TRUE
Endocrine, nutritional and metabolic diseases	E56	Other vitamin deficiencies	128	235	15.81	1.24	2.12	1	4.49	0.0507226	0.0796748	FALSE
Endocrine, nutritional and metabolic diseases	E60	Dietary zinc deficiency	0	112	23.6	0.2	38.01	25.79	56.01	1.72111e-75	3.41319e-74	TRUE
Endocrine, nutritional and metabolic diseases	E61	Deficiency of other nutrient elements	201	695	21.42	0.28	2.72	1.82	4.06	9.21168e-07	3.41857e-06	TRUE
Endocrine, nutritional and metabolic diseases	E63	Other nutritional deficiencies	227	270	1.15	0.3	3.27	1.87	5.7	3.02482e-05	9.84387e-05	TRUE
Endocrine, nutritional and metabolic diseases	E64	Sequelae of malnutrition and other nutritional deficiencies	1093	1368	11.35	0.12	5.41	4.36	6.72	1.07723e-52	1.42419e-51	TRUE
Endocrine, nutritional and metabolic diseases	E65	Localized adiposity	592	2757	27.18	6.1	1.47	1.13	1.9	0.0040882	0.00960882	TRUE
Endocrine, nutritional and metabolic diseases	E66	Obesity	17329	77672	24.74	4.76	0.32	0.29	0.35	1.99836e-106	5.07265e-105	TRUE
Endocrine, nutritional and metabolic diseases	E68	Sequelae of hyperalimentation	793	2337	27.16	0.12	1.39	1.04	1.86	0.026505	0.0479207	TRUE
Endocrine, nutritional and metabolic diseases	E70	Disorders of aromatic amino-acid metabolism	254	273	8.17	-0.7	1.45	0.6	3.5	0.413946	0.414339	FALSE
Endocrine, nutritional and metabolic diseases	E71	Disorders of branched-chain amino-acid metabolism and fatty-acid metabolism	155	130	1.55	9.68	1.87	0.59	5.86	0.284937	0.316122	FALSE
Endocrine, nutritional and metabolic diseases	E72	Other disorders of amino-acid metabolism	177	172	13.9	-0.21	0.81	0.2	3.28	0.772634	0.615973	FALSE
Endocrine, nutritional and metabolic diseases	E73	Lactose intolerance	2161	3029	14.37	0.3	1.96	1.56	2.46	7.7305e-09	3.52935e-08	TRUE
Endocrine, nutritional and metabolic diseases	E74	Other disorders of carbohydrate metabolism	187	166	8.48	1.95	0.89	0.22	3.61	0.875946	0.664471	FALSE
Endocrine, nutritional and metabolic diseases	E75	Disorders of sphingolipid metabolism and other lipid storage disorders	0	107	10.93	-1.01	0.69	0.1	4.94	0.710237	0.588404	FALSE
Endocrine, nutritional and metabolic diseases	E78	Disorders of lipoprotein metabolism and other lipidaemias	2536	2746	24.29	4.7	1.21	0.91	1.61	0.182849	0.227077	FALSE
Endocrine, nutritional and metabolic diseases	E80	Disorders of porphyrin and bilirubin metabolism	978	496	17.01	0	1.89	1.11	3.21	0.0185701	0.0352834	TRUE
Endocrine, nutritional and metabolic diseases	E83	Disorders of mineral metabolism	879	966	22.3	0.95	4.21	3.22	5.51	6.14972e-26	6.09785e-25	TRUE
Endocrine, nutritional and metabolic diseases	E84	Cystic fibrosis	256	255	3.44	-16.58	1.15	0.43	3.09	0.779434	0.619838	FALSE
Endocrine, nutritional and metabolic diseases	E85	Amyloidosis	192	216	14.4	1.55	0.7	0.17	2.83	0.618623	0.541488	FALSE
Endocrine, nutritional and metabolic diseases	E86	Volume depletion	14027	14558	2.53	0	3.52	3.21	3.86	5.77266e-161	1.92807e-159	TRUE
Endocrine, nutritional and metabolic diseases	E87	Other disorders of fluid, electrolyte and acid-base balance	2850	3054	10.79	1.08	10.51	9.45	11.69	0	0	TRUE
Endocrine, nutritional and metabolic diseases	E88	Other metabolic disorders	892	1079	21.93	4.35	2.21	1.56	3.12	7.59131e-06	2.63249e-05	TRUE
Endocrine, nutritional and metabolic diseases	E89	Postprocedural endocrine and metabolic disorders, not elsewhere classified	656	948	19.66	1.4	1.34	0.84	2.14	0.220137	0.259806	FALSE
Mental and behavioural disorders	F05	Delirium, not induced by alcohol and other psychoactive substances	171	0	24.29	-0.41	12.84	3.18	51.94	0.000342507	0.000949152	TRUE
Mental and behavioural disorders	F06	Other mental disorders due to brain damage and dysfunction and to physical disease	1076	940	21.63	1.53	3.26	2.42	4.38	5.48311e-15	3.58721e-14	TRUE
Mental and behavioural disorders	F07	Personality and behavioural disorders due to brain disease, damage and dysfunction	782	735	20.26	2.04	3.01	2.12	4.26	6.31401e-10	3.10611e-09	TRUE
Mental and behavioural disorders	F09	Unspecified organic or symptomatic mental disorder	108	189	22.06	2.2	8.66	5.56	13.49	1.35717e-21	1.13324e-20	TRUE
Mental and behavioural disorders	F10	Mental and behavioural disorders due to use of alcohol	27361	20502	18.91	1.03	2.35	2.18	2.54	7.51116e-104	1.76541e-102	TRUE
Mental and behavioural disorders	F11	Mental and behavioural disorders due to use of opioids	1222	637	24.13	2.73	4.03	2.93	5.55	9.95479e-18	7.43215e-17	TRUE
Mental and behavioural disorders	F12	Mental and behavioural disorders due to use of cannabinoids	13260	6141	21.05	1.65	3.01	2.68	3.39	1.90507e-75	3.66352e-74	TRUE
Mental and behavioural disorders	F13	Mental and behavioural disorders due to use of sedatives or hypnotics	1032	592	23.29	3.65	4.73	3.48	6.45	5.82025e-23	5.12992e-22	TRUE
Mental and behavioural disorders	F14	Mental and behavioural disorders due to use of cocaine	3901	1340	23.55	3.52	3.23	2.56	4.09	6.975e-23	6.06349e-22	TRUE
Mental and behavioural disorders	F15	Mental and behavioural disorders due to use of other stimulants, including caffeine	3085	1378	22.44	2.29	3.33	2.63	4.2	7.1277e-24	6.46179e-23	TRUE
Mental and behavioural disorders	F16	Mental and behavioural disorders due to use of hallucinogens	450	129	21.15	2.22	2.61	1.16	5.88	0.0208973	0.0394686	TRUE
Mental and behavioural disorders	F17	Mental and behavioural disorders due to use of tobacco	3937	8466	22.75	2.53	1.24	1.06	1.45	0.00863182	0.0185687	TRUE
Mental and behavioural disorders	F18	Mental and behavioural disorders due to use of volatile solvents	232	132	15.5	-1.67	2.95	1.3	6.67	0.00935016	0.0199785	TRUE
Mental and behavioural disorders	F19	Mental and behavioural disorders due to multiple drug use and use of other psychoactive substances	7329	3254	21.13	2.32	3.64	3.14	4.21	6.91405e-66	1.09692e-64	TRUE
Mental and behavioural disorders	F20	Schizophrenia	7273	6358	21.35	1.67	4.72	4.28	5.21	5.2614e-208	2.22593e-206	TRUE
Mental and behavioural disorders	F21	Schizotypal disorder	3820	3450	21.99	2.02	4.42	3.86	5.06	2.71581e-103	6.1552e-102	TRUE
Mental and behavioural disorders	F22	Persistent delusional disorders	2017	1285	22.08	2.11	4.73	3.83	5.84	2.70581e-47	3.30213e-46	TRUE
Mental and behavioural disorders	F23	Acute and transient psychotic disorders	3921	2987	20.58	0.71	3.74	3.2	4.37	1.46436e-61	2.26655e-60	TRUE
Mental and behavioural disorders	F25	Schizoaffective disorders	330	539	21.91	1.45	4.78	3.43	6.68	3.97613e-20	3.07715e-19	TRUE
Mental and behavioural disorders	F28	Other nonorganic psychotic disorders	970	1618	17.65	0.69	4.98	4.12	6.03	4.05221e-61	6.12272e-60	TRUE
Mental and behavioural disorders	F29	Unspecified nonorganic psychosis	4360	5352	18.34	0.72	3.76	3.34	4.24	8.54248e-105	2.08503e-103	TRUE
Mental and behavioural disorders	F30	Manic episode	382	358	20.7	2.04	3.71	2.37	5.82	1.1077e-08	4.98546e-08	TRUE
Mental and behavioural disorders	F31	Bipolar affective disorder	2661	4860	23.52	3.5	3.33	2.92	3.8	1.02389e-70	1.85646e-69	TRUE
Mental and behavioural disorders	F32	Depressive episode	18444	36177	19.79	0	6.63	6.34	6.94	0	0	TRUE
Mental and behavioural disorders	F33	Recurrent depressive disorder	7024	15939	23.64	2.67	4.82	4.5	5.16	0	0	TRUE
Mental and behavioural disorders	F34	Persistent mood [affective] disorders	875	1446	21.72	0.67	4.28	3.45	5.3	5.48633e-40	6.21721e-39	TRUE
Mental and behavioural disorders	F38	Other mood [affective] disorders	217	398	21.01	1.24	3.95	2.6	6.02	1.50905e-10	7.72294e-10	TRUE
Mental and behavioural disorders	F39	Unspecified mood [affective] disorder	441	769	19.83	0	4.11	3.05	5.54	1.52008e-20	1.22107e-19	TRUE
Mental and behavioural disorders	F40	Phobic anxiety disorders	6575	11756	20.84	0.11	3.77	3.47	4.1	1.08174e-214	4.90339e-213	TRUE
Mental and behavioural disorders	F41	Other anxiety disorders	14713	28769	20.52	0.75	3.79	3.58	4.01	0	0	TRUE
Mental and behavioural disorders	F42	Obsessive-compulsive disorder	7210	11721	16.99	0.09	8.33	7.82	8.87	0	0	TRUE
Mental and behavioural disorders	F43	Reaction to severe stress, and adjustment disorders	42373	68961	17.85	0	3.65	3.49	3.8	0	0	TRUE
Mental and behavioural disorders	F44	Dissociative [conversion] disorders	692	2081	19.07	0.27	3.05	2.48	3.77	1.8379e-25	1.79436e-24	TRUE
Mental and behavioural disorders	F45	Somatoform disorders	2085	4498	18.4	0	3.1	2.68	3.58	3.25964e-53	4.40123e-52	TRUE
Mental and behavioural disorders	F48	Other neurotic disorders	398	648	20.01	0.62	4.68	3.44	6.38	1.4283e-22	1.22487e-21	TRUE
Mental and behavioural disorders	F51	Nonorganic sleep disorders	3521	2655	12.48	1.14	3.27	2.68	4	4.60934e-31	4.87516e-30	TRUE
Mental and behavioural disorders	F52	Sexual dysfunction, not caused by organic disorder or disease	2047	2611	25.23	5.83	2.09	1.67	2.6	6.60508e-11	3.5522e-10	TRUE
Mental and behavioural disorders	F53	Mental and behavioural disorders associated with the puerperium, not elsewhere classified	0	326	27.85	2.94	1.97	1.02	3.83	0.0443781	0.0724369	FALSE
Mental and behavioural disorders	F55	Abuse of non-dependence-producing substances	498	295	22.14	2.56	18.67	14.42	24.16	1.78622e-109	4.92842e-108	TRUE
Mental and behavioural disorders	F60	Specific personality disorders	8596	26207	21.35	1.21	5.88	5.58	6.2	0	0	TRUE
Mental and behavioural disorders	F61	Mixed and other personality disorders	1789	4635	23.12	2.22	6.76	6.1	7.5	7.03236e-287	4.05704e-285	TRUE
Mental and behavioural disorders	F62	Enduring personality changes, not attributable to brain damage and disease	318	399	23.26	1.11	6.17	4.34	8.76	2.9253e-24	2.73e-23	TRUE
Mental and behavioural disorders	F63	Habit and impulse disorders	1021	1082	19.17	0.58	6.5	5.28	8	4.73215e-70	8.34175e-69	TRUE
Mental and behavioural disorders	F64	Gender identity disorders	375	247	18.78	0.16	4.32	2.65	7.05	4.85221e-09	2.24761e-08	TRUE
Mental and behavioural disorders	F65	Disorders of sexual preference	345	0	24.06	-4.27	6.13	1.52	24.67	0.0107192	0.0223764	TRUE
Mental and behavioural disorders	F66	Psychological and behavioural disorders associated with sexual development and orientation	126	0	19.59	-0.23	16.26	4.01	65.92	9.39675e-05	0.000286692	TRUE
Mental and behavioural disorders	F68	Other disorders of adult personality and behaviour	169	484	17.33	2.17	8.2	6.18	10.88	4.38217e-48	5.45282e-47	TRUE
Mental and behavioural disorders	F69	Unspecified disorder of adult personality and behaviour	180	300	20.92	0.62	6.28	4.2	9.39	3.04711e-19	2.32976e-18	TRUE
Mental and behavioural disorders	F70	Mild mental retardation	8147	4629	12.83	0	2.06	1.74	2.43	3.69082e-17	2.66159e-16	TRUE
Mental and behavioural disorders	F71	Moderate mental retardation	2427	1401	11.91	-0.08	1.2	0.81	1.76	0.362792	0.378665	FALSE
Mental and behavioural disorders	F72	Severe mental retardation	903	589	11.2	-0.6	0.9	0.45	1.8	0.76392	0.614359	FALSE
Mental and behavioural disorders	F73	Profound mental retardation	266	245	12.37	-3.11	1.38	0.57	3.35	0.472318	0.449377	FALSE
Mental and behavioural disorders	F78	Other mental retardation	767	636	18.53	0.52	2.69	1.82	3.98	7.28145e-07	2.75049e-06	TRUE
Mental and behavioural disorders	F79	Unspecified mental retardation	4283	3005	9.88	0.5	1.14	0.86	1.51	0.349228	0.368141	FALSE
Mental and behavioural disorders	F80	Specific developmental disorders of speech and language	5786	2137	6.79	0	1.35	1	1.84	0.0518806	0.0808932	FALSE
Mental and behavioural disorders	F81	Specific developmental disorders of scholastic skills	5252	3507	13.59	0	3.41	2.92	3.99	2.66281e-53	3.67354e-52	TRUE
Mental and behavioural disorders	F82	Specific developmental disorder of motor function	2202	812	6.92	-0.04	1.23	0.72	2.08	0.447051	0.437133	FALSE
Mental and behavioural disorders	F83	Mixed specific developmental disorders	10162	4778	10.79	0	2.92	2.53	3.37	4.86062e-49	6.16912e-48	TRUE
Mental and behavioural disorders	F84	Pervasive developmental disorders	37189	17974	12.54	0.2	4.83	4.53	5.16	0	0	TRUE
Mental and behavioural disorders	F88	Other disorders of psychological development	1738	1156	12.71	-0.02	3.71	2.86	4.8	4.5765e-23	4.0905e-22	TRUE
Mental and behavioural disorders	F89	Unspecified disorder of psychological development	1550	798	10.55	0	3.22	2.33	4.46	1.60277e-12	9.24653e-12	TRUE
Mental and behavioural disorders	F90	Hyperkinetic disorders	49458	25731	12.92	0.46	2.27	2.11	2.44	1.80501e-106	4.77277e-105	TRUE
Mental and behavioural disorders	F91	Conduct disorders	6384	2212	11.27	-1.48	2.21	1.76	2.77	8.03622e-12	4.55339e-11	TRUE
Mental and behavioural disorders	F92	Mixed disorders of conduct and emotions	5099	3642	11.95	-1.15	3.79	3.27	4.39	8.69185e-70	1.49077e-68	TRUE
Mental and behavioural disorders	F93	Emotional disorders with onset specific to childhood	5442	5476	11.49	-0.84	4.11	3.65	4.64	6.85846e-119	2.07257e-117	TRUE
Mental and behavioural disorders	F94	Disorders of social functioning with onset specific to childhood and adolescence	6281	4196	10.05	-0.99	2.17	1.81	2.59	1.9364e-17	1.42889e-16	TRUE
Mental and behavioural disorders	F95	Tic disorders	10431	3614	10.27	-1.8	2.26	1.87	2.71	5.93686e-18	4.48517e-17	TRUE
Mental and behavioural disorders	F98	Other behavioural and emotional disorders with onset usually occurring in childhood and adolescence	21967	16775	11.27	0	3.08	2.84	3.33	1.81753e-171	6.40781e-170	TRUE
Mental and behavioural disorders	F99	Mental disorder, not otherwise specified	11121	14680	19.54	0.79	4.8	4.47	5.15	0	0	TRUE
Diseases of the nervous system	G00	Bacterial meningitis, not elsewhere classified	1336	999	2.47	-2.78	1	0.59	1.69	0.989759	0.700343	FALSE
Diseases of the nervous system	G01	Meningitis (in) Lyme disease	287	186	7.76	-9.64	1.66	0.68	4.03	0.261785	0.29719	FALSE
Diseases of the nervous system	G02	Meningitis in other infectious and parasitic diseases classified elsewhere	144	181	20.79	2.15	2.45	1.08	5.52	0.0311298	0.0545801	FALSE
Diseases of the nervous system	G03	Meningitis due to other and unspecified causes	858	766	19.1	3.68	2.57	1.77	3.75	8.92116e-07	3.33023e-06	TRUE
Diseases of the nervous system	G04	Encephalitis, myelitis and encephalomyelitis	533	484	13.57	-5.01	1.43	0.76	2.67	0.263051	0.298094	FALSE
Diseases of the nervous system	G06	Intracranial and intraspinal abscess and granuloma	167	123	12.66	-8.03	0.56	0.08	4.01	0.564167	0.508341	FALSE
Diseases of the nervous system	G11	Hereditary ataxia	196	186	11.21	-2.12	0.76	0.19	3.07	0.702333	0.58338	FALSE
Diseases of the nervous system	G12	Spinal muscular atrophy and related syndromes	185	115	9.39	-3.61	1.17	0.29	4.73	0.824715	0.639811	FALSE
Diseases of the nervous system	G24	Dystonia	848	1053	17.78	1.31	1.99	1.39	2.87	0.000199015	0.000571473	TRUE
Diseases of the nervous system	G25	Other extrapyramidal and movement disorders	928	863	16.88	5.7	0.97	0.55	1.72	0.919705	0.683401	FALSE
Diseases of the nervous system	G35	Retrobulbar neuritis in multiple sclerosis	814	1745	25.74	6.8	0.81	0.52	1.24	0.328982	0.353253	FALSE
Diseases of the nervous system	G37	Other demyelinating diseases of central nervous system	332	614	23.67	5.23	0.9	0.45	1.8	0.759129	0.612128	FALSE
Diseases of the nervous system	G40	Epilepsy	16300	14913	9.76	-3.07	1.23	1.08	1.39	0.00130848	0.00334823	TRUE
Diseases of the nervous system	G41	Status epilepticus	1041	902	7.43	-2.9	1.68	1.07	2.65	0.0250697	0.0457163	TRUE
Diseases of the nervous system	G43	Migraine	11395	20534	16.59	-0.3	1.23	1.11	1.37	0.000141953	0.000417055	TRUE
Diseases of the nervous system	G44	Other headache syndromes	8549	16309	18.34	-0.17	1.37	1.22	1.53	6.0899e-08	2.52592e-07	TRUE
Diseases of the nervous system	G45	Transient cerebral ischaemic attacks and related syndromes	502	513	24.87	9.63	1.56	0.88	2.77	0.126714	0.171456	FALSE
Diseases of the nervous system	G47	Sleep disorders	13022	8196	21.06	0.57	1.2	1.02	1.42	0.0314482	0.0548271	FALSE
Diseases of the nervous system	G50	Disorders of trigeminal nerve	398	805	24.95	6.49	1.71	1.1	2.67	0.0175477	0.0337448	TRUE
Diseases of the nervous system	G51	Facial nerve disorders	3082	3233	16.87	1.34	0.77	0.55	1.06	0.111408	0.154827	FALSE
Diseases of the nervous system	G52	Disorders of other cranial nerves	139	143	16.66	0.22	2	0.74	5.39	0.171705	0.215461	FALSE
Diseases of the nervous system	G54	Nerve root and plexus disorders	516	496	23.24	2.28	1.48	0.82	2.69	0.197086	0.240315	FALSE
Diseases of the nervous system	G55	Nerve root and plexus compressions in diseases classified elsewhere	123	103	24.89	-15.64	0.63	0.09	4.52	0.647033	0.559379	FALSE
Diseases of the nervous system	G56	Mononeuropathies of upper limb	5470	7384	25.61	6.1	0.98	0.81	1.19	0.872111	0.663601	FALSE
Diseases of the nervous system	G57	Mononeuropathies of lower limb	1076	1360	24	0.48	2.98	2.29	3.87	2.83096e-16	1.99615e-15	TRUE
Diseases of the nervous system	G58	Other mononeuropathies	161	219	23.62	2.56	1.54	0.63	3.74	0.339323	0.360696	FALSE
Diseases of the nervous system	G60	Hereditary and idiopathic neuropathy	375	304	14.81	0.96	0.89	0.33	2.38	0.812345	0.635023	FALSE
Diseases of the nervous system	G61	Inflammatory polyneuropathy	295	243	16.95	1.11	1.97	0.93	4.18	0.0759925	0.113738	FALSE
Diseases of the nervous system	G62	Other polyneuropathies	520	558	23	5.82	2.55	1.65	3.95	2.44367e-05	7.99359e-05	TRUE
Diseases of the nervous system	G63	Polyneuropathy in diseases classified elsewhere	105	0	28.6	-7.55	21.51	5.29	87.55	1.82318e-05	6.12165e-05	TRUE
Diseases of the nervous system	G64	Other disorders of peripheral nervous system	173	199	22.57	1.34	1.71	0.7	4.15	0.235413	0.273615	FALSE
Diseases of the nervous system	G70	Myasthenia gravis and other myoneural disorders	171	172	18.72	-0.01	0.84	0.21	3.4	0.811644	0.635023	FALSE
Diseases of the nervous system	G71	Primary disorders of muscles	932	573	10.12	-2.57	1.43	0.81	2.53	0.220178	0.259806	FALSE
Diseases of the nervous system	G72	Other myopathies	458	391	16.59	0.85	1.78	0.95	3.33	0.071883	0.108097	FALSE
Diseases of the nervous system	G80	Infantile cerebral palsy	4010	2861	4.67	-12.1	0.84	0.6	1.19	0.3287	0.353253	FALSE
Diseases of the nervous system	G81	Hemiplegia	1043	811	5.69	-10.32	0.68	0.34	1.36	0.271564	0.305559	FALSE
Diseases of the nervous system	G82	Paraplegia and tetraplegia	1688	1177	10.59	-4.21	0.61	0.33	1.1	0.098544	0.140847	FALSE
Diseases of the nervous system	G83	Other paralytic syndromes	366	368	14.28	0.09	0.92	0.38	2.22	0.847931	0.649878	FALSE
Diseases of the nervous system	G90	Disorders of autonomic nervous system	375	554	16.55	-0.14	2.02	1.23	3.32	0.00562108	0.0127398	TRUE
Diseases of the nervous system	G91	Hydrocephalus	1413	981	3.73	-1.46	1.14	0.68	1.89	0.624785	0.545378	FALSE
Diseases of the nervous system	G93	Other disorders of brain	1703	2301	17.92	3.81	1.27	0.94	1.73	0.121371	0.166715	FALSE
Diseases of the nervous system	G94	Other disorders of brain in diseases classified elsewhere	283	259	10.56	-0.93	1.12	0.42	3.01	0.820325	0.637966	FALSE
Diseases of the nervous system	G95	Other diseases of spinal cord	489	521	19.01	-1.4	1.72	0.99	2.98	0.0534434	0.0829224	FALSE
Diseases of the nervous system	G96	Other disorders of central nervous system	3044	3759	19.78	1.78	1.78	1.45	2.17	2.66357e-08	1.1421e-07	TRUE
Diseases of the nervous system	G97	Postprocedural disorders of nervous system, not elsewhere classified	375	686	21.48	1.7	2.32	1.53	3.52	7.22731e-05	0.000227053	TRUE
Diseases of the nervous system	G98	Other disorders of nervous system, not elsewhere classified	2678	3046	15.54	0.61	1.51	1.17	1.95	0.00146308	0.00371389	TRUE
Diseases of the nervous system	G99	Other disorders of nervous system in diseases classified elsewhere	171	178	14.48	0.88	1.53	0.57	4.11	0.401697	0.404631	FALSE
Diseases of the eye and adnexa	H00	Hordeolum and chalazion	5166	6272	12.57	-1.93	1.31	1.09	1.58	0.00484822	0.0112288	TRUE
Diseases of the eye and adnexa	H01	Other inflammation of eyelid	1742	1984	18.1	3.33	1.4	1.01	1.93	0.0414946	0.0687534	FALSE
Diseases of the eye and adnexa	H02	Other disorders of eyelid	2187	2756	18.39	4.65	1.43	1.1	1.87	0.00787722	0.0172972	TRUE
Diseases of the eye and adnexa	H03	Disorders of eyelid in diseases classified elsewhere	160	166	7.59	-6.15	0.83	0.21	3.36	0.798147	0.631553	FALSE
Diseases of the eye and adnexa	H04	Disorders of lacrimal system	1827	1922	2.44	-12.28	1.49	1.09	2.05	0.0134006	0.0269971	TRUE
Diseases of the eye and adnexa	H05	Disorders of orbit	1086	939	10.96	-1.54	1.63	1.04	2.53	0.0314289	0.0548271	FALSE
Diseases of the eye and adnexa	H06	Disorders of lacrimal system and orbit in diseases classified elsewhere	0	183	24.28	9.08	1.95	0.8	4.75	0.139917	0.183454	FALSE
Diseases of the eye and adnexa	H10	Conjunctivitis	23549	19524	12.17	-1.83	1.27	1.14	1.41	2.1177e-05	7.03612e-05	TRUE
Diseases of the eye and adnexa	H11	Other disorders of conjunctiva	2131	1503	15.45	2.44	1.19	0.81	1.76	0.37695	0.390871	FALSE
Diseases of the eye and adnexa	H13	Disorders of conjunctiva in diseases classified elsewhere	185	160	10.71		0	0	3.74979e+132	0.941091	0.689741	FALSE
Diseases of the eye and adnexa	H15	Disorders of sclera	326	350	20.29	-0.82	1.39	0.66	2.93	0.392971	0.400156	FALSE
Diseases of the eye and adnexa	H16	Keratitis	4073	3710	21.6	2.42	1.43	1.15	1.79	0.00148277	0.00374887	TRUE
Diseases of the eye and adnexa	H17	Corneal scars and opacities	441	329	15.49	-2.85	1.71	0.85	3.44	0.135105	0.17825	FALSE
Diseases of the eye and adnexa	H18	Other disorders of cornea	2251	992	21.97	3.97	1.42	0.94	2.15	0.0944914	0.136905	FALSE
Diseases of the eye and adnexa	H19	Disorders of sclera and cornea in diseases classified elsewhere	375	403	20.15	3.52	1.89	1.04	3.43	0.0377879	0.0636082	FALSE
Diseases of the eye and adnexa	H20	Iridocyclitis	1754	1757	20.87	2.43	1.08	0.74	1.56	0.70041	0.582545	FALSE
Diseases of the eye and adnexa	H21	Other disorders of iris and ciliary body	862	373	14.28	-5.01	1.19	0.56	2.51	0.645861	0.559161	FALSE
Diseases of the eye and adnexa	H22	Disorders of iris and ciliary body in diseases classified elsewhere	0	119	15.47	-1.5	2.68	0.99	7.29	0.0527241	0.0820069	FALSE
Diseases of the eye and adnexa	H25	Senile cataract	590	602	20.5	1.24	1.43	0.82	2.47	0.205608	0.248059	FALSE
Diseases of the eye and adnexa	H26	Other cataract	1125	790	14.11	-2.75	1.28	0.77	2.14	0.338164	0.360066	FALSE
Diseases of the eye and adnexa	H27	Other disorders of lens	366	243	9.49	-2.51	0.84	0.27	2.63	0.767891	0.615008	FALSE
Diseases of the eye and adnexa	H30	Chorioretinal inflammation	422	504	20.38	3.56	0.93	0.44	1.96	0.845413	0.648732	FALSE
Diseases of the eye and adnexa	H31	Other disorders of choroid	212	171	14.45	-7.32	1.99	0.82	4.84	0.12883	0.173212	FALSE
Diseases of the eye and adnexa	H33	Retinal detachments and breaks	848	475	19.03	4.51	0.66	0.27	1.6	0.358717	0.375028	FALSE
Diseases of the eye and adnexa	H34	Retinal vascular occlusions	101	0	24.78		0	0	Inf	0.998806	0.700343	FALSE
Diseases of the eye and adnexa	H35	Other retinal disorders	2399	1863	12.53	-1.6	1.46	1.06	2.01	0.0216371	0.0405042	TRUE
Diseases of the eye and adnexa	H36	Retinal disorders in diseases classified elsewhere	1602	1458	21.7	3.55	1.43	1	2.03	0.0470991	0.0750985	FALSE
Diseases of the eye and adnexa	H40	Glaucoma	611	464	17.17	3.4	0.57	0.21	1.52	0.258035	0.293985	FALSE
Diseases of the eye and adnexa	H43	Disorders of vitreous body	684	458	20.78	5.09	2.3	1.4	3.78	0.00104982	0.00275298	TRUE
Diseases of the eye and adnexa	H44	Disorders of globe	967	1242	23	4.24	1.2	0.79	1.83	0.400332	0.403897	FALSE
Diseases of the eye and adnexa	H46	Optic neuritis	350	803	23.35	3.57	1.18	0.7	2.01	0.535152	0.495056	FALSE
Diseases of the eye and adnexa	H47	Other disorders of optic [2nd] nerve and visual pathways	1839	2398	13.98	-0.44	0.75	0.51	1.11	0.15385	0.196841	FALSE
Diseases of the eye and adnexa	H48	Disorders of optic [2nd] nerve and visual pathways in diseases classified elsewhere	280	291	9.69	-6.67	1.19	0.49	2.88	0.69921	0.58231	FALSE
Diseases of the eye and adnexa	H49	Paralytic strabismus	1288	1274	11.32	-5.91	1.73	1.21	2.49	0.0029098	0.00696818	TRUE
Diseases of the eye and adnexa	H50	Other strabismus	11842	12263	6.51	-9.08	1.02	0.88	1.19	0.78796	0.625833	FALSE
Diseases of the eye and adnexa	H51	Other disorders of binocular movement	601	761	11.57	-4.61	1.23	0.71	2.13	0.462862	0.445257	FALSE
Diseases of the eye and adnexa	H52	Disorders of refraction and accommodation	15189	16420	12.32	-0.98	1.26	1.12	1.42	0.000149605	0.00043751	TRUE
Diseases of the eye and adnexa	H53	Visual disturbances	6734	7581	13.95	2.04	1.34	1.14	1.59	0.000529666	0.00143644	TRUE
Diseases of the eye and adnexa	H54	Blindness and low vision	1560	1676	11.63	1.77	1.05	0.7	1.57	0.815403	0.636301	FALSE
Diseases of the eye and adnexa	H55	Nystagmus and other irregular eye movements	1024	842	6.79	-12.73	0.72	0.36	1.44	0.350022	0.368366	FALSE
Diseases of the eye and adnexa	H57	Other disorders of eye and adnexa	8722	8748	17.03	0.73	1.5	1.29	1.74	1.69604e-07	6.76924e-07	TRUE
Diseases of the eye and adnexa	H58	Other disorders of eye and adnexa in diseases classified elsewhere	214	232	14.36	6.45	1.19	0.44	3.18	0.736075	0.602729	FALSE
Diseases of the eye and adnexa	H59	Postprocedural disorders of eye and adnexa, not elsewhere classified	132	135	10.64	-2.46	0.99	0.24	3.99	0.986057	0.700343	FALSE
Diseases of the ear and mastoid process	H60	Otitis externa	7242	7812	15.7	1.13	1.14	0.95	1.37	0.147728	0.190934	FALSE
Diseases of the ear and mastoid process	H61	Other disorders of external ear	2379	2297	15.58	2.33	1.53	1.15	2.02	0.00311931	0.00741392	TRUE
Diseases of the ear and mastoid process	H62	Disorders of external ear in diseases classified elsewhere	350	282	12.42	-0.43	2.08	1.03	4.2	0.0407109	0.0676515	FALSE
Diseases of the ear and mastoid process	H65	Nonsuppurative otitis media	35531	26737	3.1	-12.28	1.09	0.98	1.2	0.0966934	0.139459	FALSE
Diseases of the ear and mastoid process	H66	Suppurative and unspecified otitis media	34624	28295	1.96	-12.52	1.11	1.01	1.23	0.0371314	0.0626693	FALSE
Diseases of the ear and mastoid process	H68	Eustachian salpingitis and obstruction	2543	2349	6.79	-6.96	1.05	0.76	1.47	0.75109	0.609668	FALSE
Diseases of the ear and mastoid process	H69	Other disorders of Eustachian tube	114	155	18.72	-0.15	1.45	0.46	4.54	0.524408	0.488218	FALSE
Diseases of the ear and mastoid process	H70	Mastoiditis and related conditions	913	646	2.63	-10.26	1.91	1.16	3.13	0.0107733	0.0224155	TRUE
Diseases of the ear and mastoid process	H71	Cholesteatoma of middle ear	3030	2132	11.86	-5.2	0.97	0.68	1.38	0.857902	0.654982	FALSE
Diseases of the ear and mastoid process	H72	Perforation of tympanic membrane	9569	8927	10.69	-5.37	0.86	0.71	1.04	0.113451	0.156174	FALSE
Diseases of the ear and mastoid process	H73	Other disorders of tympanic membrane	516	490	9.22	-9.22	1.46	0.78	2.73	0.23676	0.273677	FALSE
Diseases of the ear and mastoid process	H74	Other disorders of middle ear and mastoid	666	583	11.13	-7.29	0.93	0.46	1.87	0.843581	0.648109	FALSE
Diseases of the ear and mastoid process	H80	Otosclerosis	386	744	18.81	-1.45	1.48	0.9	2.42	0.12278	0.168286	FALSE
Diseases of the ear and mastoid process	H81	Disorders of vestibular function	2217	3478	23.62	1.32	1.14	0.88	1.48	0.33371	0.35652	FALSE
Diseases of the ear and mastoid process	H82	Vertiginous syndromes in diseases classified elsewhere	108	213	20.62	1	2.01	0.89	4.53	0.0916588	0.13341	FALSE
Diseases of the ear and mastoid process	H83	Other diseases of inner ear	413	249	18.7	-3.3	1.57	0.7	3.52	0.27558	0.308437	FALSE
Diseases of the ear and mastoid process	H90	Conductive and sensorineural hearing loss	8827	9501	9.56	-6.38	0.92	0.77	1.1	0.368147	0.382553	FALSE
Diseases of the ear and mastoid process	H91	Other hearing loss	7890	7966	10.92	-3.75	1.02	0.84	1.23	0.850064	0.650727	FALSE
Diseases of the ear and mastoid process	H92	Otalgia and effusion of ear	3319	3935	14.06	2.29	1.16	0.89	1.53	0.272687	0.306279	FALSE
Diseases of the ear and mastoid process	H93	Other disorders of ear, not elsewhere classified	3972	3910	15.39	-1.72	1.18	0.92	1.51	0.188242	0.232862	FALSE
Diseases of the ear and mastoid process	H94	Other disorders of ear in diseases classified elsewhere	309	205	7.56	-6.59	0.95	0.3	2.96	0.926693	0.686755	FALSE
Diseases of the ear and mastoid process	H95	Postprocedural disorders of ear and mastoid process, not elsewhere classified	211	150	18.9	5.39	1.34	0.43	4.19	0.616222	0.540673	FALSE
Diseases of the circulatory system	I10	Essential (primary) hypertension	3222	3865	25.37	5.88	1.27	1	1.6	0.0483625	0.0765361	FALSE
Diseases of the circulatory system	I12	Hypertensive renal disease	102	0	14.48		0	0	1.38327e+303	0.977022	0.699113	FALSE
Diseases of the circulatory system	I15	Secondary hypertension	793	845	18.44	4.4	1.99	1.31	3.01	0.00114802	0.0029858	TRUE
Diseases of the circulatory system	I20	Angina pectoris	615	435	22.78	2.1	1.95	1.12	3.38	0.0176148	0.0337715	TRUE
Diseases of the circulatory system	I21	Acute myocardial infarction	347	128	28.04	15.96	0.96	0.24	3.86	0.949537	0.695015	FALSE
Diseases of the circulatory system	I25	Chronic ischaemic heart disease	276	174	24.26	2.38	1.89	0.78	4.6	0.159025	0.20224	FALSE
Diseases of the circulatory system	I26	Pulmonary embolism	554	1448	24.26	4.46	1.26	0.86	1.84	0.236706	0.273677	FALSE
Diseases of the circulatory system	I27	Other pulmonary heart diseases	150	176	14.03		0	0	1.64723e+132	0.940855	0.689741	FALSE
Diseases of the circulatory system	I30	Acute pericarditis	1995	536	22.09	3.53	1.88	1.18	3	0.00821555	0.0177939	TRUE
Diseases of the circulatory system	I31	Other diseases of pericardium	327	216	20.55	2.93	3.1	1.65	5.84	0.000451863	0.001236	TRUE
Diseases of the circulatory system	I33	Acute and subacute endocarditis	203	131	15.92	3.82	2.55	1.05	6.23	0.0391768	0.0655981	FALSE
Diseases of the circulatory system	I34	Nonrheumatic mitral valve disorders	491	839	15.85	0.72	2.52	1.73	3.67	1.59428e-06	5.78135e-06	TRUE
Diseases of the circulatory system	I35	Nonrheumatic aortic valve disorders	1036	652	18.48	0.1	1.31	0.76	2.27	0.329825	0.353561	FALSE
Diseases of the circulatory system	I36	Nonrheumatic tricuspid valve disorders	100	101	11.31	-3.52	1.36	0.34	5.52	0.663759	0.56401	FALSE
Diseases of the circulatory system	I37	Pulmonary valve disorders	292	309	12.53	-7.24	1.92	0.95	3.87	0.0694141	0.104633	FALSE
Diseases of the circulatory system	I38	Endocarditis, valve unspecified	125	0	21.69		0	0	1.50779e+304	0.976549	0.699113	FALSE
Diseases of the circulatory system	I40	Acute myocarditis	715	143	21.51	2.7	3.69	1.96	6.94	5.3546e-05	0.000170756	TRUE
Diseases of the circulatory system	I42	Cardiomyopathy	817	539	16.55	0.48	1.39	0.77	2.53	0.276345	0.308749	FALSE
Diseases of the circulatory system	I44	Atrioventricular and left bundle-branch block	504	491	18.17	0.3	2.53	1.58	4.04	0.000111098	0.000331001	TRUE
Diseases of the circulatory system	I45	Other conduction disorders	1582	1210	18.48	0.06	8.63	7.25	10.26	4.65498e-131	1.47703e-129	TRUE
Diseases of the circulatory system	I46	Cardiac arrest	727	389	21.24	5.26	3.96	2.6	6.02	1.25531e-10	6.52969e-10	TRUE
Diseases of the circulatory system	I47	Paroxysmal tachycardia	3993	5511	18.6	0.71	1.89	1.61	2.23	1.78252e-14	1.14261e-13	TRUE
Diseases of the circulatory system	I48	Atrial fibrillation and flutter	1382	628	24.06	1.98	2.19	1.43	3.35	0.000297848	0.000840065	TRUE
Diseases of the circulatory system	I49	Other cardiac arrhythmias	2296	2934	21.26	1.54	2.11	1.71	2.61	3.41902e-12	1.9547e-11	TRUE
Diseases of the circulatory system	I50	Heart failure	866	540	19.79	4.32	2.35	1.47	3.76	0.000348415	0.000961325	TRUE
Diseases of the circulatory system	I51	Complications and ill-defined descriptions of heart disease	1078	1019	20.85	0.12	1.64	1.11	2.45	0.013994	0.027752	TRUE
Diseases of the circulatory system	I60	Subarachnoid haemorrhage	429	289	21.67	2.59	2.99	1.71	5.2	0.000110963	0.000331001	TRUE
Diseases of the circulatory system	I61	Intracerebral haemorrhage	607	363	17.84	4.9	0.55	0.18	1.7	0.295479	0.326676	FALSE
Diseases of the circulatory system	I63	Cerebral infarction	754	767	21.83	1.91	1.47	0.9	2.41	0.126199	0.171456	FALSE
Diseases of the circulatory system	I64	Stroke, not specified as haemorrhage or infarction	281	354	22.61	-0.57	1.96	1.05	3.68	0.0351873	0.0598657	FALSE
Diseases of the circulatory system	I67	Other cerebrovascular diseases	414	558	21.57	0.17	0.86	0.41	1.82	0.698695	0.58231	FALSE
Diseases of the circulatory system	I69	Sequelae of cerebrovascular disease	573	503	22.16	3.95	1.19	0.61	2.3	0.608635	0.537622	FALSE
Diseases of the circulatory system	I70	Atherosclerosis	110	141	20.56	5.37	0.46	0.06	3.3	0.44133	0.432873	FALSE
Diseases of the circulatory system	I71	Aortic aneurysm and dissection	292	150	23.46	6.57	2.19	0.9	5.33	0.0839266	0.123573	FALSE
Diseases of the circulatory system	I72	Other aneurysm	123	0	19.75		0	0	Inf	0.998814	0.700343	FALSE
Diseases of the circulatory system	I73	Other peripheral vascular diseases	744	1501	19.21	1.47	4.91	4	6.03	5.15649e-52	6.6782e-51	TRUE
Diseases of the circulatory system	I74	Arterial embolism and thrombosis	157	188	20.81	2.72	2.58	1.21	5.48	0.013871	0.0277086	TRUE
Diseases of the circulatory system	I77	Other disorders of arteries and arterioles	207	196	12.65	4.75	1.68	0.69	4.08	0.250817	0.28772	FALSE
Diseases of the circulatory system	I78	Diseases of capillaries	699	1280	17.13	-0.51	1.59	1.1	2.3	0.0137593	0.0276319	TRUE
Diseases of the circulatory system	I80	Phlebitis and thrombophlebitis	1792	3439	24.57	5.5	1.54	1.23	1.93	0.000172986	0.000498987	TRUE
Diseases of the circulatory system	I82	Other venous embolism and thrombosis	542	1002	23.79	8.87	1.63	1.09	2.44	0.0182509	0.0347809	TRUE
Diseases of the circulatory system	I83	Varicose veins of lower extremities	2334	4584	27.37	6.72	1.1	0.87	1.39	0.416535	0.41481	FALSE
Diseases of the circulatory system	I84	Haemorrhoids	1654	1451	19.72	-5.5	1.11	0.74	1.66	0.616839	0.540673	FALSE
Diseases of the circulatory system	I86	Varicose veins of other sites	3485	145	20.23	2.84	1.3	0.62	2.74	0.490153	0.463565	FALSE
Diseases of the circulatory system	I87	Other disorders of veins	207	359	23.08	-1.59	1.15	0.51	2.57	0.739773	0.604197	FALSE
Diseases of the circulatory system	I88	Nonspecific lymphadenitis	5140	5061	12.34	-0.21	1.67	1.39	2.02	6.21171e-08	2.55971e-07	TRUE
Diseases of the circulatory system	I89	Other noninfective disorders of lymphatic vessels and lymph nodes	1394	1158	16.32	0.35	1.14	0.71	1.81	0.585186	0.52378	FALSE
Diseases of the circulatory system	I95	Hypotension	722	1415	16.72	0.94	3.38	2.64	4.33	5.34625e-22	4.52365e-21	TRUE
Diseases of the circulatory system	I99	Other and unspecified disorders of circulatory system	282	281	18.7	0.89	1.45	0.65	3.26	0.364588	0.379915	FALSE
Diseases of the respiratory system	J00	Acute nasopharyngitis [common cold]	24019	19567	1.13	-14.28	1.17	1.04	1.31	0.00808013	0.0175605	TRUE
Diseases of the respiratory system	J01	Acute sinusitis	4918	6920	21.08	4.16	1.45	1.23	1.71	8.91586e-06	3.07501e-05	TRUE
Diseases of the respiratory system	J02	Acute pharyngitis	6290	7242	14.48	-3.15	1.25	1.05	1.49	0.0138866	0.0277086	TRUE
Diseases of the respiratory system	J03	Acute tonsillitis	50038	55272	13.29	-1.1	1.17	1.09	1.25	1.72581e-05	5.82555e-05	TRUE
Diseases of the respiratory system	J04	Acute laryngitis and tracheitis	2880	2346	6.8	-5.65	1.39	1.02	1.9	0.0384705	0.0645859	FALSE
Diseases of the respiratory system	J05	Acute obstructive laryngitis [croup] and epiglottitis	35126	17442	2.37	-13.24	1.09	0.96	1.23	0.190006	0.234587	FALSE
Diseases of the respiratory system	J06	Acute upper respiratory infections of multiple and unspecified sites	21562	23630	8.16	0.29	1.37	1.22	1.53	5.45965e-08	2.27941e-07	TRUE
Diseases of the respiratory system	J09	Influenza due to identified zoonotic or pandemic influenza virus	1869	2132	17.32	4.47	1.86	1.38	2.5	3.91171e-05	0.000125373	TRUE
Diseases of the respiratory system	J10	Influenza and pneumonia	1276	1238	7.9	0.01	1.59	1.07	2.36	0.021962	0.0408714	TRUE
Diseases of the respiratory system	J11	Influenza, virus not identified	5137	5071	11.08	-2.53	1.63	1.35	1.96	3.62475e-07	1.41992e-06	TRUE
Diseases of the respiratory system	J12	Viral pneumonia, not elsewhere classified	11417	9055	0.72	-14.68	1	0.83	1.21	0.998779	0.700343	FALSE
Diseases of the respiratory system	J13	Pneumonia due to Streptococcus pneumoniae	1698	1337	2.43	-13.16	1.17	0.77	1.79	0.460436	0.444739	FALSE
Diseases of the respiratory system	J14	Pneumonia due to Haemophilus influenzae	1618	1203	1.44	-14.59	0.97	0.59	1.59	0.897629	0.67446	FALSE
Diseases of the respiratory system	J15	Bacterial pneumonia, not elsewhere classified	7421	6443	6.78	-2.61	1.45	1.2	1.74	8.46121e-05	0.000259396	TRUE
Diseases of the respiratory system	J16	Pneumonia due to other infectious organisms, not elsewhere classified	336	290	2.63	-13.17	1.2	0.49	2.89	0.691734	0.578361	FALSE
Diseases of the respiratory system	J17	Pneumonia in diseases classified elsewhere	564	427	1.74	-12.36	1.3	0.65	2.62	0.45941	0.444425	FALSE
Diseases of the respiratory system	J18	Pneumonia, organism unspecified	40721	34203	2.89	-9.91	1.3	1.19	1.41	9.10383e-10	4.44408e-09	TRUE
Diseases of the respiratory system	J20	Acute bronchitis	38720	25155	1.14	-14.55	1.07	0.96	1.19	0.207337	0.248669	FALSE
Diseases of the respiratory system	J21	Acute bronchiolitis	5682	4186	0.59	-14.82	1.02	0.76	1.36	0.900591	0.67451	FALSE
Diseases of the respiratory system	J22	Unspecified acute lower respiratory infection	443	516	18.77	2.8	1.14	0.57	2.29	0.713712	0.589743	FALSE
Diseases of the respiratory system	J30	Vasomotor and allergic rhinitis	21222	16536	12.37	-2.35	1.05	0.93	1.2	0.429918	0.423644	FALSE
Diseases of the respiratory system	J31	Chronic rhinitis, nasopharyngitis and pharyngitis	1888	1776	16.76	-0.92	1.5	1.09	2.06	0.0128605	0.0260744	TRUE
Diseases of the respiratory system	J32	Chronic sinusitis	2770	3109	21.42	3.38	1.4	1.09	1.79	0.00802387	0.0175585	TRUE
Diseases of the respiratory system	J33	Nasal polyp	1712	1254	19.02	0.67	0.62	0.35	1.1	0.103723	0.146485	FALSE
Diseases of the respiratory system	J34	Other disorders of nose and nasal sinuses	15548	9135	21.81	3.88	1.19	1.03	1.39	0.0213296	0.0400468	TRUE
Diseases of the respiratory system	J35	Chronic diseases of tonsils and adenoids	55117	63054	8.27	-6.95	0.99	0.93	1.06	0.868562	0.661694	FALSE
Diseases of the respiratory system	J36	Peritonsillar abscess	8361	8040	18.09	0.44	1.03	0.86	1.23	0.735461	0.602729	FALSE
Diseases of the respiratory system	J37	Chronic laryngitis and laryngotracheitis	582	512	12.94	-4.82	1.47	0.81	2.67	0.207245	0.248669	FALSE
Diseases of the respiratory system	J38	Diseases of vocal cords and larynx, not elsewhere classified	2722	3197	13.43	-1.52	1.3	1.01	1.69	0.0444026	0.0724369	FALSE
Diseases of the respiratory system	J39	Other diseases of upper respiratory tract	3044	2749	2.4	-2.56	1.63	1.23	2.15	0.000601921	0.00162545	TRUE
Diseases of the respiratory system	J40	Bronchitis, not specified as acute or chronic	1884	1414	1.89	-10.09	1.09	0.71	1.68	0.691604	0.578361	FALSE
Diseases of the respiratory system	J42	Unspecified chronic bronchitis	125	118	6.61		0	0	4.24536e+220	0.961868	0.698914	FALSE
Diseases of the respiratory system	J43	Emphysema	240	0	21.12		0	0	5.13538e+181	0.962576	0.698914	FALSE
Diseases of the respiratory system	J44	Other chronic obstructive pulmonary disease	3217	2001	2.04	-11.09	1.63	1.2	2.22	0.00165829	0.00416222	TRUE
Diseases of the respiratory system	J45	Asthma	81752	61787	5.13	-8.27	1.13	1.06	1.21	0.000285903	0.000809975	TRUE
Diseases of the respiratory system	J46	Status asthmaticus	2725	2006	8.68	-4.12	1.39	1	1.91	0.0467761	0.0748635	FALSE
Diseases of the respiratory system	J47	Bronchiectasis	301	353	16.47	2.74	2.6	1.49	4.51	0.00073123	0.00194159	TRUE
Diseases of the respiratory system	J68	Respiratory conditions due to inhalation of chemicals, gases, fumes and vapours	296	230	17.46	0.12	2.04	0.96	4.32	0.0627316	0.0959268	FALSE
Diseases of the respiratory system	J69	Pneumonitis due to solids and liquids	867	536	3.03	-5.05	1.55	0.88	2.75	0.131021	0.175044	FALSE
Diseases of the respiratory system	J84	Other interstitial pulmonary diseases	398	400	15.91	-3.07	1.44	0.72	2.9	0.304409	0.334219	FALSE
Diseases of the respiratory system	J85	Abscess of lung and mediastinum	170	110	17.17	8.83	1.17	0.29	4.73	0.82458	0.639811	FALSE
Diseases of the respiratory system	J86	Pyothorax	336	266	12.97	1.68	1.27	0.52	3.07	0.597865	0.531382	FALSE
Diseases of the respiratory system	J90	Pleural effusion, not elsewhere classified	389	307	20.35	0.86	1.33	0.59	2.97	0.493042	0.465603	FALSE
Diseases of the respiratory system	J91	Pleural effusion in conditions classified elsewhere	119	139	15.56	-2.68	0.49	0.07	3.49	0.474579	0.450177	FALSE
Diseases of the respiratory system	J93	Pneumothorax	3166	690	20.73	0.07	2.75	1.96	3.85	4.22398e-09	1.97099e-08	TRUE
Diseases of the respiratory system	J94	Other pleural conditions	266	167	17.95		0	0	9.30208e+131	0.940291	0.689741	FALSE
Diseases of the respiratory system	J95	Postprocedural respiratory disorders, not elsewhere classified	305	202	16.44	1.04	1.69	0.7	4.1	0.245723	0.283005	FALSE
Diseases of the respiratory system	J96	Respiratory failure, not elsewhere classified	6364	4905	6.27	0.91	1.88	1.55	2.27	1.4737e-10	7.60334e-10	TRUE
Diseases of the respiratory system	J98	Other respiratory disorders	3856	3173	5.7	-6.34	1.29	0.98	1.69	0.0664643	0.100664	FALSE
Diseases of the respiratory system	J99	Respiratory disorders in diseases classified elsewhere	291	218	5.84	-14.36	0.28	0.04	2	0.20551	0.248059	FALSE
Diseases of the digestive system	K00	Disorders of tooth development and eruption	14285	16627	14.9	-1.16	1.05	0.93	1.19	0.44406	0.434879	FALSE
Diseases of the digestive system	K01	Embedded and impacted teeth	6180	7233	16.53	-0.33	0.93	0.77	1.13	0.464107	0.445572	FALSE
Diseases of the digestive system	K02	Dental caries	6456	4965	6.93	-9.78	0.83	0.65	1.07	0.152834	0.195937	FALSE
Diseases of the digestive system	K03	Other diseases of hard tissues of teeth	2179	1994	15.96	0	1.19	0.85	1.66	0.316461	0.343882	FALSE
Diseases of the digestive system	K04	Diseases of pulp and periapical tissues	2395	2167	16.47	3.74	1.05	0.75	1.47	0.775098	0.617163	FALSE
Diseases of the digestive system	K05	Gingivitis and periodontal diseases	1590	1570	19.46	0.22	1.53	1.1	2.13	0.011488	0.0237469	TRUE
Diseases of the digestive system	K06	Other disorders of gingiva and edentulous alveolar ridge	560	608	14.85	7.07	1.25	0.69	2.27	0.465014	0.445769	FALSE
Diseases of the digestive system	K07	Dentofacial anomalies [including malocclusion]	17735	23615	17.21	0.65	1.11	1	1.23	0.0423561	0.0699148	FALSE
Diseases of the digestive system	K08	Other disorders of teeth and supporting structures	4422	4044	18.5	2.9	1.4	1.13	1.73	0.00228449	0.00561915	TRUE
Diseases of the digestive system	K09	Cysts of oral region, not elsewhere classified	1334	1172	14.18	-1.77	1.21	0.78	1.86	0.392919	0.400156	FALSE
Diseases of the digestive system	K10	Other diseases of jaws	893	1059	18.26	0.12	1.62	1.09	2.42	0.0165302	0.0319057	TRUE
Diseases of the digestive system	K11	Diseases of salivary glands	3143	3338	15.22	3.1	1.64	1.31	2.06	2.01634e-05	6.7346e-05	TRUE
Diseases of the digestive system	K12	Stomatitis and related lesions	3685	3779	10.55	-1.6	1.3	1.02	1.66	0.0340055	0.0586411	FALSE
Diseases of the digestive system	K13	Other diseases of lip and oral mucosa	1017	1084	17.12	-1.52	0.97	0.58	1.61	0.898073	0.67446	FALSE
Diseases of the digestive system	K14	Diseases of tongue	593	621	15.22	0.2	2.15	1.33	3.48	0.00184263	0.00456773	TRUE
Diseases of the digestive system	K20	Diseases of oesophagus, stomach and duodenum	1555	930	22.66	2.37	1.82	1.23	2.68	0.00262731	0.0063881	TRUE
Diseases of the digestive system	K21	Gastro-oesophageal reflux disease	12122	12287	17.57	0.85	1.54	1.36	1.74	1.77578e-11	9.79923e-11	TRUE
Diseases of the digestive system	K22	Other diseases of oesophagus	1654	1312	20.78	1.78	2.55	1.92	3.4	1.18019e-10	6.18966e-10	TRUE
Diseases of the digestive system	K25	Gastric ulcer	844	1023	23.13	1.58	2.24	1.59	3.15	4.05636e-06	1.42219e-05	TRUE
Diseases of the digestive system	K26	Duodenal ulcer	353	207	20.91	-5.23	1.53	0.63	3.7	0.348796	0.368141	FALSE
Diseases of the digestive system	K27	Peptic ulcer, site unspecified	197	224	21.71	0.73	2.4	1.19	4.86	0.0147912	0.0289707	TRUE
Diseases of the digestive system	K29	Gastritis and duodenitis	4262	5473	20.12	0.42	1.93	1.64	2.27	9.44213e-16	6.443e-15	TRUE
Diseases of the digestive system	K30	Dyspepsia	5230	8586	21.35	2.57	1.96	1.73	2.23	6.06294e-25	5.82963e-24	TRUE
Diseases of the digestive system	K31	Other diseases of stomach and duodenum	932	596	0.39	2.76	3.15	2.09	4.73	3.6375e-08	1.52872e-07	TRUE
Diseases of the digestive system	K35	Acute appendicitis	33031	29382	14.84	-1.73	1.41	1.3	1.53	3.99319e-16	2.78471e-15	TRUE
Diseases of the digestive system	K37	Unspecified appendicitis	4446	4768	18.53	2.28	1.26	1.02	1.57	0.0347941	0.0596768	FALSE
Diseases of the digestive system	K38	Other diseases of appendix	0	109	18.53	-0.93	2.6	0.96	7.06	0.060939	0.0936369	FALSE
Diseases of the digestive system	K40	Inguinal hernia	31607	8178	5.15	-9.62	1.17	1	1.37	0.0468338	0.0748635	FALSE
Diseases of the digestive system	K41	Femoral hernia	232	334	16.75	6.79	1.46	0.69	3.08	0.325238	0.350418	FALSE
Diseases of the digestive system	K42	Umbilical hernia	5919	5906	5.47	-3.59	1.23	1.01	1.51	0.0424159	0.0699148	FALSE
Diseases of the digestive system	K43	Ventral hernia	1365	1517	21.55	0.42	1.86	1.36	2.55	0.00010987	0.000331001	TRUE
Diseases of the digestive system	K44	Diaphragmatic hernia	2738	2632	24.03	2.01	1.26	0.96	1.67	0.0978946	0.140235	FALSE
Diseases of the digestive system	K45	Other abdominal hernia	1168	1249	15.92	1.81	1.21	0.79	1.86	0.384596	0.395568	FALSE
Diseases of the digestive system	K46	Unspecified abdominal hernia	310	329	20.02	-3.73	0.43	0.11	1.73	0.236641	0.273677	FALSE
Diseases of the digestive system	K50	Crohn's disease [regional enteritis]	4147	4751	20.44	3.46	1.41	1.16	1.72	0.000666118	0.00179053	TRUE
Diseases of the digestive system	K51	Ulcerative colitis	4856	5277	21.56	2.06	1.3	1.07	1.58	0.00842316	0.0181815	TRUE
Diseases of the digestive system	K52	Other noninfective gastroenteritis and colitis	12788	11941	12.48	1.06	1.53	1.34	1.74	8.36416e-11	4.46043e-10	TRUE
Diseases of the digestive system	K55	Vascular disorders of intestine	141	137	20.71	11.69	1.98	0.73	5.34	0.178531	0.22215	FALSE
Diseases of the digestive system	K56	Paralytic ileus and intestinal obstruction without hernia	2696	2102	14.05	5.34	1.94	1.49	2.52	6.47682e-07	2.49103e-06	TRUE
Diseases of the digestive system	K57	Diverticular disease of intestine	810	440	29.81	-0.31	1.17	0.58	2.35	0.663905	0.56401	FALSE
Diseases of the digestive system	K58	Irritable bowel syndrome	5155	13959	22.36	3.2	1.8	1.62	2	1.42584e-27	1.45942e-26	TRUE
Diseases of the digestive system	K59	Other functional intestinal disorders	40348	52045	9.6	-0.11	2.03	1.91	2.16	8.20912e-118	2.36796e-116	TRUE
Diseases of the digestive system	K60	Fissure and fistula of anal and rectal regions	6425	6809	22.18	2.52	1.22	1.02	1.46	0.029043	0.0517717	FALSE
Diseases of the digestive system	K61	Abscess of anal and rectal regions	6052	3144	21.64	3.15	1.4	1.1	1.78	0.00579026	0.0130302	TRUE
Diseases of the digestive system	K62	Other diseases of anus and rectum	8758	8385	20.34	3.26	1.8	1.57	2.06	3.98278e-17	2.83987e-16	TRUE
Diseases of the digestive system	K63	Other diseases of intestine	1352	1565	21.36	2.49	2.32	1.76	3.06	2.5049e-09	1.17749e-08	TRUE
Diseases of the digestive system	K64	Haemorrhoids and perianal venous thrombosis	5136	6759	27.2	7.36	1.23	1.03	1.48	0.0222414	0.0412703	TRUE
Diseases of the digestive system	K65	Peritonitis	1149	1089	16.55	3.41	1.75	1.2	2.54	0.00360963	0.00851552	TRUE
Diseases of the digestive system	K66	Other disorders of peritoneum	171	483	23.18	4.25	1.17	0.58	2.35	0.667148	0.566007	FALSE
Diseases of the digestive system	K70	Alcoholic liver disease	127	0	27.86		0	0	Inf	0.998778	0.700343	FALSE
Diseases of the digestive system	K71	Toxic liver disease	285	453	19.22	0.91	3.78	2.51	5.7	2.27757e-10	1.14711e-09	TRUE
Diseases of the digestive system	K72	Hepatic failure, not elsewhere classified	286	294	16.31	2.02	4.52	2.81	7.27	5.22218e-10	2.58907e-09	TRUE
Diseases of the digestive system	K73	Chronic hepatitis, not elsewhere classified	285	322	16.96	2.71	1.69	0.84	3.41	0.142629	0.185858	FALSE
Diseases of the digestive system	K74	Fibrosis and cirrhosis of liver	177	152	21.14	5.74	1.77	0.66	4.78	0.257664	0.293985	FALSE
Diseases of the digestive system	K75	Other inflammatory liver diseases	341	374	18.78	0.35	1.68	0.87	3.25	0.123919	0.169481	FALSE
Diseases of the digestive system	K76	Other diseases of liver	2009	1682	22.97	2.78	2.26	1.73	2.95	1.93139e-09	9.21551e-09	TRUE
Diseases of the digestive system	K80	Cholelithiasis	3810	15103	25.28	4.22	0.68	0.58	0.8	3.40026e-06	1.21225e-05	TRUE
Diseases of the digestive system	K81	Cholecystitis	642	1405	26.25	2.13	0.86	0.54	1.37	0.531346	0.492253	FALSE
Diseases of the digestive system	K82	Other diseases of gallbladder	204	372	26.97	2.74	1.63	0.84	3.16	0.145975	0.189053	FALSE
Diseases of the digestive system	K83	Other diseases of biliary tract	488	688	23.49	-0.02	1	0.53	1.86	0.994616	0.700343	FALSE
Diseases of the digestive system	K85	Acute pancreatitis	1217	1727	24.51	4.53	0.89	0.59	1.34	0.571102	0.512698	FALSE
Diseases of the digestive system	K86	Other diseases of pancreas	303	313	23.17	3.09	1.72	0.85	3.47	0.130043	0.174104	FALSE
Diseases of the digestive system	K90	Intestinal malabsorption	2921	5512	13.42	0.11	1.74	1.46	2.08	1.03604e-09	4.9902e-09	TRUE
Diseases of the digestive system	K91	Postprocedural disorders of digestive system, not elsewhere classified	470	582	21.53	4.18	3.85	2.68	5.52	2.85542e-13	1.75927e-12	TRUE
Diseases of the digestive system	K92	Other diseases of digestive system	3602	3081	20.13	1.08	2.12	1.73	2.6	5.59787e-13	3.38326e-12	TRUE
Diseases of the skin and subcutaneous tissue	L00	Staphylococcal scalded skin syndrome	1318	1199	1.55	-14.08	1.11	0.7	1.77	0.655683	0.563818	FALSE
Diseases of the skin and subcutaneous tissue	L01	Impetigo	5842	5706	5.83	-5.09	1.25	1	1.55	0.0462926	0.074373	FALSE
Diseases of the skin and subcutaneous tissue	L02	Cutaneous abscess, furuncle and carbuncle	19249	16976	18.41	1	1.23	1.1	1.38	0.000395895	0.0010876	TRUE
Diseases of the skin and subcutaneous tissue	L03	Cellulitis	10447	7206	11.63	-5.72	1.21	1.02	1.45	0.0311345	0.0545801	FALSE
Diseases of the skin and subcutaneous tissue	L04	Acute lymphadenitis	5684	4075	5.85	-9.73	0.94	0.72	1.23	0.659171	0.563939	FALSE
Diseases of the skin and subcutaneous tissue	L05	Pilonidal cyst	14468	6390	20.56	3.03	0.69	0.55	0.86	0.00122212	0.00315269	TRUE
Diseases of the skin and subcutaneous tissue	L08	Other local infections of skin and subcutaneous tissue	16194	13924	17.75	2.16	1.56	1.39	1.75	5.15734e-14	3.24045e-13	TRUE
Diseases of the skin and subcutaneous tissue	L13	Other bullous disorders	245	286	12.07	0.08	1.64	0.73	3.69	0.227754	0.267654	FALSE
Diseases of the skin and subcutaneous tissue	L20	Atopic dermatitis	15449	15258	5.3	-6.77	1.17	1.03	1.34	0.0149729	0.0292364	TRUE
Diseases of the skin and subcutaneous tissue	L21	Seborrhoeic dermatitis	1766	1418	16.36	3.58	1.61	1.13	2.28	0.00805405	0.0175605	TRUE
Diseases of the skin and subcutaneous tissue	L22	Diaper [napkin] dermatitis	509	611	0.94	-15.27	1.45	0.77	2.7	0.247755	0.284829	FALSE
Diseases of the skin and subcutaneous tissue	L23	Allergic contact dermatitis	1557	2987	19.94	2.78	1.3	0.99	1.71	0.0551645	0.0853842	FALSE
Diseases of the skin and subcutaneous tissue	L24	Irritant contact dermatitis	879	1340	22.75	2.65	0.95	0.61	1.5	0.83315	0.642429	FALSE
Diseases of the skin and subcutaneous tissue	L25	Unspecified contact dermatitis	496	637	19.51	2.05	1.08	0.58	2.02	0.802988	0.633803	FALSE
Diseases of the skin and subcutaneous tissue	L27	Dermatitis due to substances taken internally	378	493	12.12	-1.43	1.42	0.76	2.66	0.270152	0.304798	FALSE
Diseases of the skin and subcutaneous tissue	L28	Lichen simplex chronicus and prurigo	360	703	21.27	2.33	1.02	0.54	1.9	0.956981	0.698851	FALSE
Diseases of the skin and subcutaneous tissue	L29	Pruritus	1584	2854	19.42	4.31	1.49	1.14	1.94	0.00302298	0.00721198	TRUE
Diseases of the skin and subcutaneous tissue	L30	Other dermatitis	6383	8337	18.89	2.35	1.34	1.14	1.57	0.00031302	0.000878952	TRUE
Diseases of the skin and subcutaneous tissue	L40	Psoriasis	2800	3318	20.95	0.04	1.12	0.86	1.46	0.408338	0.410669	FALSE
Diseases of the skin and subcutaneous tissue	L41	Parapsoriasis	117	125	11.62		0	0	1.10057e+222	0.962044	0.698914	FALSE
Diseases of the skin and subcutaneous tissue	L42	Pityriasis rosea	308	383	15.41	1.42	1.73	0.89	3.35	0.103874	0.146485	FALSE
Diseases of the skin and subcutaneous tissue	L43	Lichen planus	271	293	23.71	6.43	1.14	0.47	2.76	0.769551	0.615061	FALSE
Diseases of the skin and subcutaneous tissue	L44	Other papulosquamous disorders	316	291	5.83	-7.31	0.84	0.27	2.62	0.7648	0.614359	FALSE
Diseases of the skin and subcutaneous tissue	L50	Urticaria	12330	15504	13.27	0.31	1.54	1.38	1.73	4.98032e-14	3.16052e-13	TRUE
Diseases of the skin and subcutaneous tissue	L51	Erythema multiforme	1566	1182	3.49	-12.1	1.49	0.98	2.27	0.0635711	0.0967442	FALSE
Diseases of the skin and subcutaneous tissue	L52	Arthropathy in erythema: nodosum	601	1231	15.92	-2.19	1.28	0.84	1.95	0.256831	0.293668	FALSE
Diseases of the skin and subcutaneous tissue	L53	Other erythematous conditions	738	643	4.02	-10.21	1.76	1.05	2.94	0.030515	0.0539411	FALSE
Diseases of the skin and subcutaneous tissue	L55	Sunburn	284	241	16.58	6.54	1.11	0.41	2.97	0.840249	0.646485	FALSE
Diseases of the skin and subcutaneous tissue	L56	Other acute skin changes due to ultraviolet radiation	227	401	15.73	-1.58	0.91	0.38	2.2	0.832615	0.642429	FALSE
Diseases of the skin and subcutaneous tissue	L57	Skin changes due to chronic exposure to nonionizing radiation	173	516	25.79	7.63	1.23	0.64	2.38	0.539821	0.49648	FALSE
Diseases of the skin and subcutaneous tissue	L60	Nail disorders	13575	8351	16.13	0.1	0.99	0.83	1.19	0.953548	0.697147	FALSE
Diseases of the skin and subcutaneous tissue	L63	Alopecia areata	691	839	14.68	-2.22	1.45	0.9	2.35	0.126582	0.171456	FALSE
Diseases of the skin and subcutaneous tissue	L64	Androgenic alopecia	178	135	23.69	10.54	1.42	0.45	4.45	0.546879	0.500795	FALSE
Diseases of the skin and subcutaneous tissue	L65	Other nonscarring hair loss	114	468	17.86	4.63	1.6	0.85	2.99	0.144368	0.187738	FALSE
Diseases of the skin and subcutaneous tissue	L66	Cicatricial alopecia [scarring hair loss]	264	116	19.51		0	0	1.65233e+131	0.941245	0.689741	FALSE
Diseases of the skin and subcutaneous tissue	L68	Hypertrichosis	316	5235	19.7	1.09	0.83	0.65	1.07	0.152526	0.195937	FALSE
Diseases of the skin and subcutaneous tissue	L70	Acne	3747	4599	18.61	2.42	1.75	1.46	2.1	1.03798e-09	4.9902e-09	TRUE
Diseases of the skin and subcutaneous tissue	L71	Rosacea	555	1444	23.51	4.08	1.63	1.15	2.3	0.00578005	0.0130302	TRUE
Diseases of the skin and subcutaneous tissue	L72	Follicular cysts of skin and subcutaneous tissue	2467	2154	19.52	5.11	1.2	0.87	1.65	0.273547	0.306702	FALSE
Diseases of the skin and subcutaneous tissue	L73	Other follicular disorders	1913	3084	23	2.5	1.09	0.82	1.44	0.549829	0.502047	FALSE
Diseases of the skin and subcutaneous tissue	L74	Eccrine sweat disorders	187	251	17.78	2.27	1.77	0.79	3.98	0.166253	0.210588	FALSE
Diseases of the skin and subcutaneous tissue	L80	Vitiligo	409	471	13.64	2.65	1.06	0.5	2.24	0.877443	0.664471	FALSE
Diseases of the skin and subcutaneous tissue	L81	Other disorders of pigmentation	1096	1519	20.45	2.57	2.05	1.52	2.78	3.35502e-06	1.20288e-05	TRUE
Diseases of the skin and subcutaneous tissue	L82	Seborrhoeic keratosis	224	369	28.29	2.82	0.55	0.18	1.71	0.303012	0.333262	FALSE
Diseases of the skin and subcutaneous tissue	L83	Acanthosis nigricans	0	118	16.94		0	0	Inf	0.984281	0.700343	FALSE
Diseases of the skin and subcutaneous tissue	L84	Corns and callosities	179	248	18.34	0.23	2.31	1.14	4.67	0.0196762	0.0372733	TRUE
Diseases of the skin and subcutaneous tissue	L85	Other epidermal thickening	309	312	13.34	0.45	0.71	0.23	2.22	0.557983	0.505528	FALSE
Diseases of the skin and subcutaneous tissue	L88	Pyoderma gangrenosum	110	122	7.98	-0.21	0.57	0.08	4.05	0.571189	0.512698	FALSE
Diseases of the skin and subcutaneous tissue	L89	Decubitus ulcer	330	250	17.98	2.63	1.63	0.73	3.67	0.234067	0.272917	FALSE
Diseases of the skin and subcutaneous tissue	L90	Atrophic disorders of skin	5037	11162	19.46	3.43	1.77	1.57	1.99	1.59408e-20	1.26451e-19	TRUE
Diseases of the skin and subcutaneous tissue	L91	Hypertrophic disorders of skin	1106	1626	17.58	3.75	1.22	0.84	1.76	0.291548	0.322892	FALSE
Diseases of the skin and subcutaneous tissue	L92	Granulomatous disorders of skin and subcutaneous tissue	1793	1786	14.76	-0.12	1.41	1.01	1.99	0.0454595	0.0735935	FALSE
Diseases of the skin and subcutaneous tissue	L93	Lupus erythematosus	0	230	22.35	-0.32	1.24	0.46	3.32	0.674638	0.569217	FALSE
Diseases of the skin and subcutaneous tissue	L94	Other localized connective tissue disorders	151	393	15.03	4.7	0.74	0.28	1.98	0.546025	0.500735	FALSE
Diseases of the skin and subcutaneous tissue	L95	Vasculitis limited to skin, not elsewhere classified	495	584	18.59	0.68	1.52	0.88	2.64	0.133988	0.177514	FALSE
Diseases of the skin and subcutaneous tissue	L97	Ulcer of lower limb, not elsewhere classified	378	278	20.31	2.59	1.94	0.96	3.92	0.0638632	0.0969562	FALSE
Diseases of the skin and subcutaneous tissue	L98	Other disorders of skin and subcutaneous tissue, not elsewhere classified	3724	4249	18.61	1.84	1.32	1.06	1.66	0.0141283	0.027758	TRUE
Diseases of the skin and subcutaneous tissue	L99	Other disorders of skin and subcutaneous tissue in diseases classified elsewhere	0	104	21.06	-0.13	1.38	0.34	5.58	0.655467	0.563818	FALSE
Diseases of the musculoskeletal system and connective tissue	M00	Pyogenic arthritis	1465	832	8.41	-2.26	1.01	0.57	1.79	0.967705	0.699113	FALSE
Diseases of the musculoskeletal system and connective tissue	M01	Direct infections of joint in infectious and parasitic diseases classified elsewhere	218	173	8.7	3.96	1.26	0.4	3.93	0.695889	0.581069	FALSE
Diseases of the musculoskeletal system and connective tissue	M02	Reactive arthropathies	8809	5485	5.93	-7.99	1.16	0.94	1.44	0.154205	0.196899	FALSE
Diseases of the musculoskeletal system and connective tissue	M03	Postinfective and reactive arthropathies in diseases classified elsewhere	843	449	4.87	-7.66	1.55	0.85	2.81	0.152814	0.195937	FALSE
Diseases of the musculoskeletal system and connective tissue	M05	Seropositive rheumatoid arthritis	241	898	24.18	5.02	1.07	0.63	1.81	0.811768	0.635023	FALSE
Diseases of the musculoskeletal system and connective tissue	M06	Other rheumatoid arthritis	508	1344	21.52	3.57	1.12	0.74	1.71	0.589257	0.52594	FALSE
Diseases of the musculoskeletal system and connective tissue	M07	Psoriatic and enteropathic arthropathies	848	1235	25.08	6.07	1.3	0.87	1.94	0.20768	0.248669	FALSE
Diseases of the musculoskeletal system and connective tissue	M08	Juvenile arthritis	2655	3898	10.52	-4.67	1.44	1.14	1.81	0.00197398	0.00487428	TRUE
Diseases of the musculoskeletal system and connective tissue	M09	Juvenile arthritis in diseases classified elsewhere	183	305	13.02	-2.76	0.93	0.35	2.49	0.884073	0.666312	FALSE
Diseases of the musculoskeletal system and connective tissue	M10	Gout	662	203	27.58	1.95	1.44	0.59	3.49	0.41871	0.415828	FALSE
Diseases of the musculoskeletal system and connective tissue	M12	Other specific arthropathies	243	288	17.37	-4.89	0.93	0.35	2.49	0.880255	0.6645	FALSE
Diseases of the musculoskeletal system and connective tissue	M13	Other arthritis	6783	5258	10.13	-1.15	1.48	1.21	1.8	0.000110584	0.000331001	TRUE
Diseases of the musculoskeletal system and connective tissue	M16	Coxarthrosis [arthrosis of hip]	1275	1199	23.03	5.96	1.04	0.66	1.63	0.874738	0.664471	FALSE
Diseases of the musculoskeletal system and connective tissue	M17	Gonarthrosis [arthrosis of knee]	1359	1344	25.36	0.83	0.54	0.3	0.97	0.0407229	0.0676515	FALSE
Diseases of the musculoskeletal system and connective tissue	M18	Arthrosis of first carpometacarpal joint	123	162	23.16	3.54	1.65	0.61	4.46	0.320387	0.345779	FALSE
Diseases of the musculoskeletal system and connective tissue	M19	Other arthrosis	2454	1845	25.03	4.59	1.26	0.9	1.75	0.176853	0.220494	FALSE
Diseases of the musculoskeletal system and connective tissue	M20	Acquired deformities of fingers and toes	3685	8171	17.31	1.15	1.28	1.09	1.51	0.00256227	0.00625392	TRUE
Diseases of the musculoskeletal system and connective tissue	M21	Other acquired deformities of limbs	10612	9464	11.7	-2.17	1.23	1.05	1.44	0.00887595	0.0190294	TRUE
Diseases of the musculoskeletal system and connective tissue	M22	Disorders of patella	13499	31145	16.72	-1.05	1.04	0.94	1.14	0.463009	0.445257	FALSE
Diseases of the musculoskeletal system and connective tissue	M23	Internal derangement of knee	43330	46798	18.81	-0.56	1.03	0.95	1.11	0.506356	0.475347	FALSE
Diseases of the musculoskeletal system and connective tissue	M24	Other specific joint derangements	13702	11112	18.7	-0.8	1.13	0.98	1.31	0.0959014	0.138632	FALSE
Diseases of the musculoskeletal system and connective tissue	M25	Other joint disorders, not elsewhere classified	14673	20220	18.8	2.15	1.25	1.12	1.39	5.97285e-05	0.000188576	TRUE
Diseases of the musculoskeletal system and connective tissue	M30	Polyarteritis nodosa and related conditions	482	398	4.69	-6.11	0.81	0.3	2.16	0.670268	0.567895	FALSE
Diseases of the musculoskeletal system and connective tissue	M31	Other necrotizing vasculopathies	255	307	18.72	2.41	2.2	1.17	4.13	0.0141054	0.027758	TRUE
Diseases of the musculoskeletal system and connective tissue	M32	Systemic lupus erythematosus	0	515	21.42	4.38	1.22	0.63	2.37	0.549318	0.502047	FALSE
Diseases of the musculoskeletal system and connective tissue	M33	Dermatopolymyositis	0	143	16.42	3.64	2.66	1.09	6.5	0.0318914	0.0554475	FALSE
Diseases of the musculoskeletal system and connective tissue	M34	Systemic sclerosis	0	157	20.07	0.55	3.24	1.52	6.92	0.00236538	0.00579565	TRUE
Diseases of the musculoskeletal system and connective tissue	M35	Other systemic involvement of connective tissue	4046	7759	11.19	-1.98	1.27	1.07	1.52	0.007171	0.0159116	TRUE
Diseases of the musculoskeletal system and connective tissue	M36	Systemic disorders of connective tissue in diseases classified elsewhere	106	0	7.46		0	0	Inf	0.998829	0.700343	FALSE
Diseases of the musculoskeletal system and connective tissue	M40	Kyphosis and lordosis	969	647	14.84	-3.36	2.57	1.72	3.82	3.69806e-06	1.30378e-05	TRUE
Diseases of the musculoskeletal system and connective tissue	M41	Scoliosis	9412	14461	14.12	-2.42	1.37	1.21	1.54	3.33257e-07	1.31357e-06	TRUE
Diseases of the musculoskeletal system and connective tissue	M42	Spinal osteochondrosis	1170	619	15.75	-3.05	1.42	0.84	2.41	0.194513	0.238192	FALSE
Diseases of the musculoskeletal system and connective tissue	M43	Other deforming dorsopathies	3848	3205	8.01	-5.27	1.19	0.9	1.57	0.220257	0.259806	FALSE
Diseases of the musculoskeletal system and connective tissue	M45	Respiratory disorders in ankylosing spondylitis	875	545	25.07	5.95	1.04	0.54	2.01	0.901328	0.67451	FALSE
Diseases of the musculoskeletal system and connective tissue	M46	Other inflammatory spondylopathies	1704	1720	24.87	4.3	1.34	0.96	1.88	0.0836716	0.123573	FALSE
Diseases of the musculoskeletal system and connective tissue	M47	Spondylosis	1499	1303	28.25	6.93	1.31	0.89	1.94	0.169307	0.214028	FALSE
Diseases of the musculoskeletal system and connective tissue	M48	Other spondylopathies	595	491	24.27	2.26	0.8	0.36	1.79	0.589216	0.52594	FALSE
Diseases of the musculoskeletal system and connective tissue	M50	Cervical disc disorders	1046	1308	28.29	7.91	0.93	0.59	1.49	0.76831	0.615008	FALSE
Diseases of the musculoskeletal system and connective tissue	M51	Other intervertebral disc disorders	8566	7290	25.86	5.75	0.87	0.71	1.06	0.171124	0.215461	FALSE
Diseases of the musculoskeletal system and connective tissue	M53	Other dorsopathies, not elsewhere classified	2538	4514	19.49	1.43	1.41	1.14	1.74	0.00137059	0.00349309	TRUE
Diseases of the musculoskeletal system and connective tissue	M54	Dorsalgia	30157	36474	21.82	2.39	1.22	1.12	1.32	1.4224e-06	5.18769e-06	TRUE
Diseases of the musculoskeletal system and connective tissue	M60	Myositis	671	518	20.44	-2.64	0.91	0.43	1.92	0.807836	0.635023	FALSE
Diseases of the musculoskeletal system and connective tissue	M61	Calcification and ossification of muscle	115	0	19.18		0	0	3.2679e+303	0.976737	0.699113	FALSE
Diseases of the musculoskeletal system and connective tissue	M62	Other disorders of muscle	13408	24582	20.76	2.93	1.4	1.28	1.54	3.14518e-13	1.91917e-12	TRUE
Diseases of the musculoskeletal system and connective tissue	M65	Synovitis and tenosynovitis	10937	16688	19.6	0.96	1.09	0.96	1.23	0.19081	0.235123	FALSE
Diseases of the musculoskeletal system and connective tissue	M66	Spontaneous rupture of synovium and tendon	695	456	20.45	5.55	1.86	1.07	3.23	0.0266994	0.0481348	TRUE
Diseases of the musculoskeletal system and connective tissue	M67	Other disorders of synovium and tendon	17328	25708	18.15	-0.28	1.08	0.97	1.19	0.152327	0.195937	FALSE
Diseases of the musculoskeletal system and connective tissue	M68	Disorders of synovium and tendon in diseases classified elsewhere	0	114	18.12	-12.02	1.24	0.31	5.02	0.763341	0.614359	FALSE
Diseases of the musculoskeletal system and connective tissue	M70	Soft tissue disorders related to use, overuse and pressure	8121	9442	20.86	3.26	1.17	1	1.36	0.0514163	0.0803667	FALSE
Diseases of the musculoskeletal system and connective tissue	M71	Other bursopathies	2006	1391	13.96	1.63	1.28	0.88	1.88	0.200387	0.243148	FALSE
Diseases of the musculoskeletal system and connective tissue	M72	Fibroblastic disorders	1850	1671	21.61	-0.24	0.67	0.41	1.08	0.0978566	0.140235	FALSE
Diseases of the musculoskeletal system and connective tissue	M75	Shoulder lesions	17576	13834	23.05	2.7	1.04	0.91	1.19	0.559218	0.505528	FALSE
Diseases of the musculoskeletal system and connective tissue	M76	Enthesopathies of lower limb, excluding foot	12253	12930	18.87	1.36	1.27	1.12	1.44	0.000223867	0.000639476	TRUE
Diseases of the musculoskeletal system and connective tissue	M77	Other enthesopathies	6415	7440	21.76	3.03	1.11	0.92	1.32	0.270408	0.304798	FALSE
Diseases of the musculoskeletal system and connective tissue	M79	Other soft tissue disorders, not elsewhere classified	54172	61809	15.26	-0.29	1.37	1.29	1.46	5.67085e-24	5.21555e-23	TRUE
Diseases of the musculoskeletal system and connective tissue	M80	Osteoporosis with pathological fracture	0	128	19.21	6.87	6.33	3.31	12.1	2.46279e-08	1.06319e-07	TRUE
Diseases of the musculoskeletal system and connective tissue	M81	Osteoporosis without pathological fracture	762	897	22.62	4.69	13.47	11.32	16.03	1.5347e-188	5.72895e-187	TRUE
Diseases of the musculoskeletal system and connective tissue	M83	Adult osteomalacia	274	289	19.92	2.99	2.28	1.22	4.29	0.0101999	0.0214334	TRUE
Diseases of the musculoskeletal system and connective tissue	M84	Disorders of continuity of bone	1940	1101	19.78	4.48	1.95	1.39	2.75	0.000120204	0.000354798	TRUE
Diseases of the musculoskeletal system and connective tissue	M85	Other disorders of bone density and structure	1619	2116	22.04	3.41	9.64	8.46	10.97	2.53281e-256	1.23641e-254	TRUE
Diseases of the musculoskeletal system and connective tissue	M86	Osteomyelitis	1569	1353	11.17	-3.97	1.16	0.75	1.78	0.511838	0.479076	FALSE
Diseases of the musculoskeletal system and connective tissue	M87	Osteonecrosis	454	395	16	3.63	0.34	0.08	1.35	0.124882	0.170065	FALSE
Diseases of the musculoskeletal system and connective tissue	M89	Other disorders of bone	1767	2211	13.81	-2.37	1.98	1.54	2.55	1.26925e-07	5.13038e-07	TRUE
Diseases of the musculoskeletal system and connective tissue	M90	Osteopathies in diseases classified elsewhere	0	102	15.74	5.49	1.42	0.35	5.75	0.62588	0.545583	FALSE
Diseases of the musculoskeletal system and connective tissue	M91	Juvenile osteochondrosis of hip and pelvis	2009	606	6.42	-7.09	1.11	0.61	2	0.741215	0.604597	FALSE
Diseases of the musculoskeletal system and connective tissue	M92	Other juvenile osteochondrosis	7713	4226	12.74	-2.93	1.26	1.01	1.58	0.0448641	0.0730022	FALSE
Diseases of the musculoskeletal system and connective tissue	M93	Other osteochondropathies	2665	1866	14.66	-3.24	1.2	0.85	1.68	0.29892	0.329905	FALSE
Diseases of the musculoskeletal system and connective tissue	M94	Other disorders of cartilage	955	1231	20.89	0.66	1.08	0.69	1.68	0.739194	0.604197	FALSE
Diseases of the musculoskeletal system and connective tissue	M95	Other acquired deformities of musculoskeletal system and connective tissue	6698	5458	19.18	2.99	1.42	1.18	1.71	0.000224713	0.000639476	TRUE
Diseases of the musculoskeletal system and connective tissue	M96	Postprocedural musculoskeletal disorders, not elsewhere classified	186	206	22.9	6.98	1.63	0.67	3.96	0.279001	0.310622	FALSE
Diseases of the musculoskeletal system and connective tissue	M99	Biomechanical lesions, not elsewhere classified	1372	1825	22.48	7.61	1.01	0.69	1.46	0.975227	0.699113	FALSE
Diseases of the genitourinary system	N00	Acute nephritic syndrome	970	643	9.67	-4.49	1.16	0.64	2.1	0.634904	0.551933	FALSE
Diseases of the genitourinary system	N02	Recurrent and persistent haematuria	528	403	9.19	-6.76	0.67	0.25	1.79	0.425924	0.420361	FALSE
Diseases of the genitourinary system	N03	Chronic nephritic syndrome	521	433	16.75	-5.36	1.55	0.83	2.89	0.173017	0.216562	FALSE
Diseases of the genitourinary system	N04	Nephrotic syndrome	630	461	9.25	-8.28	1.38	0.71	2.66	0.341425	0.361718	FALSE
Diseases of the genitourinary system	N05	Unspecified nephritic syndrome	504	362	15.3	0	1.01	0.42	2.44	0.983848	0.700343	FALSE
Diseases of the genitourinary system	N06	Isolated proteinuria with specified morphological lesion	218	185	17.16	2.28	1.74	0.72	4.23	0.219361	0.259806	FALSE
Diseases of the genitourinary system	N08	Glomerular disorders in diseases classified elsewhere	135	123	16.91	9.04	1.62	0.52	5.08	0.409991	0.411679	FALSE
Diseases of the genitourinary system	N10	Acute tubulo-interstitial nephritis	3614	17084	8.86	-1.65	1.09	0.95	1.24	0.218476	0.259635	FALSE
Diseases of the genitourinary system	N11	Chronic tubulo-interstitial nephritis	237	1010	11.95	0.33	1.47	0.92	2.34	0.106308	0.148926	FALSE
Diseases of the genitourinary system	N12	Tubulo-interstitial nephritis, not specified as acute or chronic	770	6490	19.97	2.43	1.31	1.08	1.58	0.00545697	0.0124122	TRUE
Diseases of the genitourinary system	N13	Obstructive and reflux uropathy	2684	2836	17.14	1.56	1.37	1.05	1.79	0.0218198	0.0407262	TRUE
Diseases of the genitourinary system	N15	Other renal tubulo-interstitial diseases	130	203	17.73	1.55	1.01	0.32	3.17	0.981126	0.700343	FALSE
Diseases of the genitourinary system	N17	Acute renal failure	901	600	21.02	3.52	2.13	1.35	3.36	0.00119391	0.00309249	TRUE
Diseases of the genitourinary system	N18	Chronic renal failure	1255	975	20.14	0.14	1.67	1.11	2.5	0.0131012	0.0264778	TRUE
Diseases of the genitourinary system	N19	Unspecified renal failure	566	358	20.04	0.08	3.76	2.4	5.89	7.81217e-09	3.54116e-08	TRUE
Diseases of the genitourinary system	N20	Calculus of kidney and ureter	7009	7152	24.6	3.43	1.21	1.01	1.44	0.034556	0.059429	FALSE
Diseases of the genitourinary system	N21	Calculus of lower urinary tract	321	231	21.85	0.29	2.24	1.11	4.53	0.0247528	0.0453994	TRUE
Diseases of the genitourinary system	N23	Unspecified renal colic	0	157	21.05	9.41	1.35	0.43	4.22	0.610619	0.538194	FALSE
Diseases of the genitourinary system	N25	Disorders resulting from impaired renal tubular function	108	113	11.12	4.76	2.61	0.96	7.07	0.0591105	0.0912692	FALSE
Diseases of the genitourinary system	N26	Unspecified contracted kidney	0	112	18.86	-1.6	1.89	0.6	5.95	0.277488	0.30948	FALSE
Diseases of the genitourinary system	N27	Small kidney of unknown cause	0	112	15.8	-2.03	0.69	0.1	4.98	0.716599	0.591359	FALSE
Diseases of the genitourinary system	N28	Other disorders of kidney and ureter, not elsewhere classified	517	604	16.22	-0.63	1.3	0.72	2.36	0.389976	0.399689	FALSE
Diseases of the genitourinary system	N30	Cystitis	7819	57372	18.76	1.86	1.41	1.32	1.5	3.83822e-26	3.86626e-25	TRUE
Diseases of the genitourinary system	N31	Neuromuscular dysfunction of bladder, not elsewhere classified	1090	1171	12.47	0	1.76	1.22	2.54	0.00271089	0.00654119	TRUE
Diseases of the genitourinary system	N32	Other disorders of bladder	417	580	13.4	4.24	0.71	0.32	1.6	0.411549	0.41259	FALSE
Diseases of the genitourinary system	N34	Urethritis and urethral syndrome	1310	490	20.88	4.09	2.16	1.33	3.5	0.00173974	0.00434663	TRUE
Diseases of the genitourinary system	N35	Urethral stricture	1952	130	17.53	9.59	1.39	0.58	3.36	0.463077	0.445257	FALSE
Diseases of the genitourinary system	N36	Other disorders of urethra	667	421	13.38	4.93	0.31	0.08	1.26	0.102059	0.145543	FALSE
Diseases of the genitourinary system	N39	Other disorders of urinary system	6488	24314	14.42	0.2	1.41	1.29	1.55	7.53006e-13	4.46597e-12	TRUE
Diseases of the genitourinary system	N40	Hyperplasia of prostate	192	0	15.87	9.66	5.67	0.79	40.5	0.0839234	0.123573	FALSE
Diseases of the genitourinary system	N41	Inflammatory diseases of prostate	309	0	25.46		0	0	Inf	0.996909	0.700343	FALSE
Diseases of the genitourinary system	N43	Hydrocele and spermatocele	13555	0	7.24	2.67	0.86	0.47	1.56	0.61318	0.539702	FALSE
Diseases of the genitourinary system	N44	Torsion of testis	10778	0	13.21	-1.9	0.87	0.45	1.68	0.682175	0.573985	FALSE
Diseases of the genitourinary system	N45	Orchitis and epididymitis	11298	0	19.95	-1.92	1.13	0.64	2	0.675416	0.569217	FALSE
Diseases of the genitourinary system	N46	Male infertility	13154	0	28.77	5.67	0.78	0.4	1.52	0.473682	0.449999	FALSE
Diseases of the genitourinary system	N47	Redundant prepuce, phimosis and paraphimosis	57244	0	10.94	-1.23	1.31	1.03	1.68	0.0300461	0.0534098	FALSE
Diseases of the genitourinary system	N48	Other disorders of penis	9303	0	8.18	-0.64	1.28	0.69	2.39	0.439856	0.432095	FALSE
Diseases of the genitourinary system	N49	Inflammatory disorders of male genital organs, not elsewhere classified	1894	0	21.55	0.71	1.7	0.55	5.3	0.358339	0.375028	FALSE
Diseases of the genitourinary system	N50	Other disorders of male genital organs	14556	0	19.67	4.23	1.17	0.71	1.92	0.537554	0.495689	FALSE
Diseases of the genitourinary system	N51	Disorders of male genital organs in diseases classified elsewhere	583	0	16.19	1.71	5.72	1.83	17.82	0.00265023	0.00641925	TRUE
Diseases of the genitourinary system	N60	Benign mammary dysplasia	0	5397	25.64	5.21	1.31	1.08	1.6	0.00708223	0.0158253	TRUE
Diseases of the genitourinary system	N61	Inflammatory disorders of breast	133	2954	22.18	4.89	1.35	1.03	1.76	0.0270096	0.048419	TRUE
Diseases of the genitourinary system	N62	Hypertrophy of breast	10399	6340	20.39	2.75	1.23	1.03	1.47	0.0245127	0.0452203	TRUE
Diseases of the genitourinary system	N63	Unspecified lump in breast	305	6410	24.6	4.27	1.22	1.01	1.47	0.040471	0.0675867	FALSE
Diseases of the genitourinary system	N64	Other disorders of breast	365	22859	24.47	5.43	1.82	1.67	1.98	1.10871e-42	1.32752e-41	TRUE
Diseases of the genitourinary system	N70	Salpingitis and oophoritis	0	3696	21.93	1.92	1.32	1.04	1.67	0.0249251	0.0455836	TRUE
Diseases of the genitourinary system	N71	Inflammatory disease of uterus, except cervix	0	4274	24.49	4.36	1.33	1.06	1.65	0.0125464	0.0256838	TRUE
Diseases of the genitourinary system	N72	Inflammatory disease of cervix uteri	0	917	23.61	5.2	1.59	1.03	2.46	0.0351795	0.0598657	FALSE
Diseases of the genitourinary system	N73	Other female pelvic inflammatory diseases	0	1408	24.23	6.57	1.55	1.08	2.21	0.0163012	0.0316353	TRUE
Diseases of the genitourinary system	N74	Female pelvic inflammatory disorders in diseases classified elsewhere	0	271	21.18	8.56	0.49	0.12	1.96	0.31004	0.339227	FALSE
Diseases of the genitourinary system	N75	Diseases of Bartholin's gland	0	3600	24.7	4.75	1.03	0.79	1.35	0.827244	0.640208	FALSE
Diseases of the genitourinary system	N76	Other inflammation of vagina and vulva	0	8726	22.04	3.13	1.36	1.17	1.59	8.42545e-05	0.000259396	TRUE
Diseases of the genitourinary system	N77	Vulvovaginal ulceration and inflammation in diseases classified elsewhere	0	370	20.04	-7.44	0.79	0.29	2.11	0.633238	0.55124	FALSE
Diseases of the genitourinary system	N80	Endometriosis	0	6875	25.28	4.28	0.95	0.77	1.16	0.592444	0.527302	FALSE
Diseases of the genitourinary system	N81	Female genital prolapse	0	4042	29.56	11.32	0.79	0.59	1.06	0.110341	0.15416	FALSE
Diseases of the genitourinary system	N82	Fistulae involving female genital tract	0	270	25.85	4.05	2.39	1.23	4.65	0.0102816	0.0215338	TRUE
Diseases of the genitourinary system	N83	Noninflammatory disorders of ovary, fallopian tube and broad ligament	0	17341	23.72	3.67	1.29	1.15	1.44	9.35404e-06	3.2087e-05	TRUE
Diseases of the genitourinary system	N84	Polyp of female genital tract	0	2566	28.48	9.62	1.05	0.76	1.45	0.750541	0.609668	FALSE
Diseases of the genitourinary system	N85	Other noninflammatory disorders of uterus, except cervix	0	546	27.75	3.83	0.78	0.35	1.74	0.543138	0.498808	FALSE
Diseases of the genitourinary system	N86	Erosion and ectropion of cervix uteri	0	671	25.24	5.2	0.73	0.34	1.53	0.398719	0.402911	FALSE
Diseases of the genitourinary system	N87	Dysplasia of cervix uteri	0	14679	25.42	6.23	1.06	0.92	1.21	0.422276	0.41741	FALSE
Diseases of the genitourinary system	N88	Other noninflammatory disorders of cervix uteri	0	319	27.84	13.09	1.59	0.75	3.36	0.226716	0.266929	FALSE
Diseases of the genitourinary system	N89	Other noninflammatory disorders of vagina	0	3496	17.6	0.55	1.27	0.99	1.64	0.0614972	0.0942662	FALSE
Diseases of the genitourinary system	N90	Other noninflammatory disorders of vulva and perineum	0	4957	21.45	3.02	1.23	0.99	1.52	0.0632355	0.0964648	FALSE
Diseases of the genitourinary system	N91	Absent, scanty and rare menstruation	0	5568	20.6	1.9	5.98	5.41	6.61	6.39398e-271	3.38136e-269	TRUE
Diseases of the genitourinary system	N92	Excessive, frequent and irregular menstruation	0	19742	23.17	3.45	1.3	1.17	1.45	9.30048e-07	3.43146e-06	TRUE
Diseases of the genitourinary system	N93	Other abnormal uterine and vaginal bleeding	0	12748	25.72	6.2	1.2	1.04	1.37	0.0097881	0.0207744	TRUE
Diseases of the genitourinary system	N94	Pain and other conditions associated with female genital organs and menstrual cycle	0	19335	22.45	3.85	1.26	1.13	1.4	2.36565e-05	7.77846e-05	TRUE
Diseases of the genitourinary system	N95	Menopausal and other perimenopausal disorders	0	171	25.94	10.73	0.81	0.2	3.27	0.768516	0.615008	FALSE
Diseases of the genitourinary system	N96	Habitual aborter	0	2073	29.3	10.04	0.85	0.57	1.26	0.417031	0.41481	FALSE
Diseases of the genitourinary system	N97	Female infertility	101	27401	28.22	8.75	1.09	0.99	1.21	0.0848501	0.124356	FALSE
Diseases of the genitourinary system	N98	Complications associated with artificial fertilization	0	1325	28.16	7.06	1.56	1.08	2.26	0.0180195	0.0344434	TRUE
Diseases of the genitourinary system	N99	Postprocedural disorders of genitourinary system, not elsewhere classified	582	353	13.12	1.18	1.73	0.9	3.36	0.102295	0.145553	FALSE
Congenital malformations, deformations and chromosomal abnormalities	Q02	Microcephaly	315	363	1.79	-17.64	0.22	0.03	1.54	0.127214	0.171766	FALSE
Congenital malformations, deformations and chromosomal abnormalities	Q03	Congenital hydrocephalus	618	407	1.47	-14.24	0.85	0.35	2.06	0.724227	0.595331	FALSE
Congenital malformations, deformations and chromosomal abnormalities	Q04	Other congenital malformations of brain	746	680	5.74	-1.7	1.59	0.93	2.69	0.0876108	0.127811	FALSE
Congenital malformations, deformations and chromosomal abnormalities	Q05	Spina bifida	424	473	3.43	-12.67	1.93	1.09	3.42	0.0247311	0.0453994	TRUE
Congenital malformations, deformations and chromosomal abnormalities	Q06	Other congenital malformations of spinal cord	209	300	5.64	-4.11	1.58	0.7	3.54	0.270359	0.304798	FALSE
Congenital malformations, deformations and chromosomal abnormalities	Q07	Other congenital malformations of nervous system	363	411	10.25	8.11	0.69	0.26	1.84	0.455712	0.443642	FALSE
Congenital malformations, deformations and chromosomal abnormalities	Q10	Congenital malformations of eyelid, lacrimal apparatus and orbit	1576	1355	2.87	-11.08	1.1	0.7	1.73	0.672864	0.569182	FALSE
Congenital malformations, deformations and chromosomal abnormalities	Q11	Anophthalmos, microphthalmos and macrophthalmos	150	129	0.54	-10.71	2.29	0.85	6.18	0.10306	0.145987	FALSE
Congenital malformations, deformations and chromosomal abnormalities	Q12	Congenital lens malformations	638	589	4.11	-14.31	1.04	0.52	2.09	0.916272	0.682513	FALSE
Congenital malformations, deformations and chromosomal abnormalities	Q13	Congenital malformations of anterior segment of eye	580	551	2.9	-6.32	1.33	0.69	2.57	0.397861	0.402685	FALSE
Congenital malformations, deformations and chromosomal abnormalities	Q14	Congenital malformations of posterior segment of eye	463	393	6.55	-8.49	0.93	0.39	2.26	0.879062	0.6645	FALSE
Congenital malformations, deformations and chromosomal abnormalities	Q15	Other congenital malformations of eye	236	205	2.91	-10.66	0.36	0.05	2.58	0.31139	0.340118	FALSE
Congenital malformations, deformations and chromosomal abnormalities	Q16	Congenital malformations of ear causing impairment of hearing	553	520	7.2	-7.69	0.7	0.29	1.68	0.421755	0.41741	FALSE
Congenital malformations, deformations and chromosomal abnormalities	Q17	Other congenital malformations of ear	8591	10907	11.98	-4.62	1.3	1.14	1.5	0.000154439	0.000449575	TRUE
Congenital malformations, deformations and chromosomal abnormalities	Q18	Other congenital malformations of face and neck	2845	3238	9.82	-0.3	1.02	0.76	1.36	0.903166	0.67509	FALSE
Congenital malformations, deformations and chromosomal abnormalities	Q20	Congenital malformations of cardiac chambers and connections	693	496	0.2	-16.36	1.62	0.89	2.94	0.11338	0.156174	FALSE
Congenital malformations, deformations and chromosomal abnormalities	Q21	Congenital malformations of cardiac septa	6002	6334	0.22	-13.79	1.07	0.86	1.33	0.538179	0.495689	FALSE
Congenital malformations, deformations and chromosomal abnormalities	Q22	Congenital malformations of pulmonary and tricuspid valves	976	1115	0.89	-15.64	1.53	1	2.34	0.0475658	0.0756526	FALSE
Congenital malformations, deformations and chromosomal abnormalities	Q23	Congenital malformations of aortic and mitral valves	2061	1467	9.76	-4.85	0.89	0.56	1.41	0.609123	0.537622	FALSE
Congenital malformations, deformations and chromosomal abnormalities	Q24	Other congenital malformations of heart	2440	2156	3.14	-12.49	0.95	0.66	1.37	0.789889	0.626582	FALSE
Congenital malformations, deformations and chromosomal abnormalities	Q25	Congenital malformations of great arteries	3213	3160	0.05	-13.89	1.55	1.19	2.02	0.00106788	0.0027888	TRUE
Congenital malformations, deformations and chromosomal abnormalities	Q26	Congenital malformations of great veins	228	261	5.99	-6	1.49	0.61	3.6	0.379975	0.393365	FALSE
Congenital malformations, deformations and chromosomal abnormalities	Q27	Other congenital malformations of peripheral vascular system	682	1693	17.58	1.81	0.91	0.58	1.41	0.659181	0.563939	FALSE
Congenital malformations, deformations and chromosomal abnormalities	Q28	Other congenital malformations of circulatory system	545	612	8.26	-6.65	0.68	0.3	1.51	0.34205	0.361776	FALSE
Congenital malformations, deformations and chromosomal abnormalities	Q30	Congenital malformations of nose	690	1307	19.62	4.11	1.59	1.11	2.29	0.0120664	0.024781	TRUE
Congenital malformations, deformations and chromosomal abnormalities	Q31	Congenital malformations of larynx	885	616	0.22	-14.09	0.81	0.36	1.81	0.605956	0.536319	FALSE
Congenital malformations, deformations and chromosomal abnormalities	Q32	Congenital malformations of trachea and bronchus	455	285	0.25	-18.44	0.31	0.04	2.2	0.240228	0.27718	FALSE
Congenital malformations, deformations and chromosomal abnormalities	Q33	Congenital malformations of lung	230	210	2.51	-15.11	0.43	0.06	3.05	0.396954	0.402409	FALSE
Congenital malformations, deformations and chromosomal abnormalities	Q35	Cleft palate	922	856	1.37	-14.97	0.54	0.24	1.2	0.130001	0.174104	FALSE
Congenital malformations, deformations and chromosomal abnormalities	Q36	Cleft lip	739	484	1.39	-14.16	1.64	0.9	2.99	0.102781	0.145918	FALSE
Congenital malformations, deformations and chromosomal abnormalities	Q37	Cleft palate with cheft lip	1563	937	1.15	-14.78	0.98	0.57	1.69	0.932087	0.689399	FALSE
Congenital malformations, deformations and chromosomal abnormalities	Q38	Other congenital malformations of tongue, mouth and pharynx	2796	1627	0.14	-8.69	1.09	0.69	1.71	0.723371	0.595331	FALSE
Congenital malformations, deformations and chromosomal abnormalities	Q39	Congenital malformations of oesophagus	239	187	0	-4.29	0.79	0.2	3.2	0.746108	0.607807	FALSE
Congenital malformations, deformations and chromosomal abnormalities	Q40	Other congenital malformations of upper alimentary tract	1204	507	0.14	3.68	1.31	0.7	2.46	0.391122	0.399689	FALSE
Congenital malformations, deformations and chromosomal abnormalities	Q41	Congenital absence, atresia and stenosis of small intestine	206	191	0	-19.02	1.28	0.41	4	0.67358	0.569182	FALSE
Congenital malformations, deformations and chromosomal abnormalities	Q42	Congenital absence, atresia and stenosis of large intestine	377	306	0.14	-8.27	1.27	0.52	3.07	0.599244	0.531862	FALSE
Congenital malformations, deformations and chromosomal abnormalities	Q43	Other congenital malformations of intestine	1221	696	2.77	-14.67	1.25	0.7	2.2	0.449519	0.43887	FALSE
Congenital malformations, deformations and chromosomal abnormalities	Q44	Congenital malformations of gallbladder, bile ducts and liver	128	134	1.03	-12.4	1.19	0.29	4.8	0.809712	0.635023	FALSE
Congenital malformations, deformations and chromosomal abnormalities	Q45	Other congenital malformations of digestive system	0	100	1.37	-12.18	1.62	0.4	6.58	0.501142	0.471149	FALSE
Congenital malformations, deformations and chromosomal abnormalities	Q50	Congenital malformations of ovaries, fallopian tubes and broad ligaments	0	390	20.05	-0.91	1.71	0.88	3.32	0.111497	0.154827	FALSE
Congenital malformations, deformations and chromosomal abnormalities	Q51	Congenital malformations of uterus and cervix	0	1287	24.42	3.16	0.86	0.53	1.41	0.558999	0.505528	FALSE
Congenital malformations, deformations and chromosomal abnormalities	Q52	Other congenital malformations of female genitalia	0	1717	11.69	-2.46	1.22	0.83	1.8	0.318209	0.344611	FALSE
Congenital malformations, deformations and chromosomal abnormalities	Q53	Undescended testicle	28073	0	4.43	-11.9	1.05	0.71	1.55	0.812539	0.635023	FALSE
Congenital malformations, deformations and chromosomal abnormalities	Q54	Hypospadias	6315	0	1.39	-12.73	1.04	0.46	2.32	0.927431	0.686755	FALSE
Congenital malformations, deformations and chromosomal abnormalities	Q55	Other congenital malformations of male genital organs	4327	0	5.23	-9.62	1	0.32	3.11	0.999134	0.700343	FALSE
Congenital malformations, deformations and chromosomal abnormalities	Q60	Renal agenesis and other reduction defects of kidney	484	453	6.98	-0.95	0.18	0.02	1.25	0.0824223	0.122375	FALSE
Congenital malformations, deformations and chromosomal abnormalities	Q61	Cystic kidney disease	804	869	16.24	0.62	1.03	0.58	1.82	0.918503	0.683334	FALSE
Congenital malformations, deformations and chromosomal abnormalities	Q62	Congenital obstructive defects of renal pelvis and congenital malformations of ureter	3084	2255	1.66	-11.83	0.62	0.39	0.99	0.0451029	0.073203	FALSE
Congenital malformations, deformations and chromosomal abnormalities	Q63	Other congenital malformations of kidney	468	821	6.96	-5.76	1.3	0.75	2.25	0.350747	0.368517	FALSE
Congenital malformations, deformations and chromosomal abnormalities	Q64	Other congenital malformations of urinary system	1224	467	4.5	-6.09	1.48	0.79	2.77	0.2184	0.259635	FALSE
Congenital malformations, deformations and chromosomal abnormalities	Q65	Congenital deformities of hip	6803	14022	4.19	-7.29	1.34	1.17	1.53	1.39068e-05	4.74478e-05	TRUE
Congenital malformations, deformations and chromosomal abnormalities	Q66	Congenital deformities of feet	14369	12389	6.43	-7.56	1.07	0.92	1.24	0.381891	0.394063	FALSE
Congenital malformations, deformations and chromosomal abnormalities	Q67	Congenital musculoskeletal deformities of head, face, spine and chest	9278	3825	13.62	-0.66	1.6	1.29	1.97	1.51973e-05	5.15736e-05	TRUE
Congenital malformations, deformations and chromosomal abnormalities	Q68	Other congenital musculoskeletal deformities	2949	2683	1.79	-12.97	1.19	0.87	1.62	0.279586	0.310729	FALSE
Congenital malformations, deformations and chromosomal abnormalities	Q69	Polydactyly	645	536	0.21	-12.51	0.75	0.31	1.82	0.526817	0.489486	FALSE
Congenital malformations, deformations and chromosomal abnormalities	Q70	Syndactyly	1078	649	0.89	-13.68	0.56	0.23	1.36	0.202798	0.245603	FALSE
Congenital malformations, deformations and chromosomal abnormalities	Q71	Reduction defects of upper limb	561	569	3.62	-13.35	1	0.5	2.01	0.999856	0.700343	FALSE
Congenital malformations, deformations and chromosomal abnormalities	Q72	Reduction defects of lower limb	1428	1378	10.85	-4.04	1	0.63	1.57	0.983487	0.700343	FALSE
Congenital malformations, deformations and chromosomal abnormalities	Q74	Other congenital malformations of limb(s)	2971	2879	7.4	-8.42	1.08	0.79	1.46	0.64203	0.557364	FALSE
Congenital malformations, deformations and chromosomal abnormalities	Q75	Other congenital malformations of skull and face bones	1800	1053	0.68	-14.7	1	0.58	1.73	0.98885	0.700343	FALSE
Congenital malformations, deformations and chromosomal abnormalities	Q76	Congenital malformations of spine and bony thorax	869	878	11.29	-4.93	1.83	1.2	2.79	0.00527717	0.0120464	TRUE
Congenital malformations, deformations and chromosomal abnormalities	Q77	Osteochondrodysplasia with defects of growth of tubular bones and spine	188	178	6	-12.43	0.43	0.06	3.04	0.396339	0.402409	FALSE
Congenital malformations, deformations and chromosomal abnormalities	Q78	Other osteochondrodysplasias	1328	1208	12.43	-3.59	1.06	0.66	1.68	0.817183	0.636301	FALSE
Congenital malformations, deformations and chromosomal abnormalities	Q79	Congenital malformations of the musculoskeletal system, not elsewhere classified	1216	1520	8.72	-0.82	1.05	0.69	1.61	0.808674	0.635023	FALSE
Congenital malformations, deformations and chromosomal abnormalities	Q80	Congenital ichthyosis	324	201	7.34	-8.17	0.37	0.05	2.62	0.31871	0.344611	FALSE
Congenital malformations, deformations and chromosomal abnormalities	Q81	Epidermolysis bullosa	114	0	6.51		0	0	8.29906e+307	0.977	0.699113	FALSE
Congenital malformations, deformations and chromosomal abnormalities	Q82	Other congenital malformations of skin	3667	4805	12.13	-4.02	1.21	0.97	1.51	0.0846644	0.124356	FALSE
Congenital malformations, deformations and chromosomal abnormalities	Q83	Congenital malformations of breast	0	3230	20.83	2.96	1.63	1.3	2.05	2.24141e-05	7.40834e-05	TRUE
Congenital malformations, deformations and chromosomal abnormalities	Q84	Other congenital malformations of integument	164	200	3.87	-2.09	2.05	0.85	4.99	0.111994	0.155178	FALSE
Congenital malformations, deformations and chromosomal abnormalities	Q85	Phakomatoses, not elsewhere classified	1040	947	6.13	-10.39	1.46	0.92	2.33	0.11234	0.155319	FALSE
Congenital malformations, deformations and chromosomal abnormalities	Q86	Congenital malformation syndromes due to known exogenous causes, not elsewhere classified	301	255	5.76	0	0.87	0.28	2.71	0.808691	0.635023	FALSE
Congenital malformations, deformations and chromosomal abnormalities	Q87	Other specified congenital malformation syndromes affecting multiple systems	2043	1774	6.85	-6.34	0.79	0.51	1.25	0.318762	0.344611	FALSE
Congenital malformations, deformations and chromosomal abnormalities	Q89	Other congenital malformations, not elsewhere classified	1541	1408	0	-4.35	0.52	0.27	1	0.0512632	0.0803252	FALSE
Congenital malformations, deformations and chromosomal abnormalities	Q90	Down's syndrome	755	654	0.04		0	0	2.3941e+78	0.899473	0.67451	FALSE
Congenital malformations, deformations and chromosomal abnormalities	Q92	Other trisomies and partial trisomies of the autosomes, not elsewhere classified	185	138	5.64	8.3	0.6	0.08	4.32	0.615448	0.540673	FALSE
Congenital malformations, deformations and chromosomal abnormalities	Q93	Monosomies and deletions from the autosomes, not elsewhere classified	581	570	6.98	-2.66	0.45	0.15	1.41	0.170803	0.215461	FALSE
Congenital malformations, deformations and chromosomal abnormalities	Q96	Turner's syndrome	0	469	8.87	-4.72	1.5	0.77	2.9	0.230425	0.270292	FALSE
Congenital malformations, deformations and chromosomal abnormalities	Q97	Other sex chromosome abnormalities, female phenotype, not elsewhere classified	0	137	9.05	-2.58	3.07	1.25	7.53	0.0140403	0.027757	TRUE
Congenital malformations, deformations and chromosomal abnormalities	Q98	Other sex chromosome abnormalities, male phenotype, not elsewhere classified	589	0	12.44	0.63	1.85	0.26	13.2	0.537979	0.495689	FALSE
Congenital malformations, deformations and chromosomal abnormalities	Q99	Other chromosome abnormalities, not elsewhere classified	989	967	7.66	-2.67	0.5	0.23	1.12	0.0941728	0.136756	FALSE
Symptoms, signs and abnormal clinical and laboratory findings, not elsewhere classified	R00	Abnormalities of heart beat	8602	10748	21.83	0.4	2.8	2.54	3.09	1.87337e-92	4.09946e-91	TRUE
Symptoms, signs and abnormal clinical and laboratory findings, not elsewhere classified	R01	Cardiac murmurs and other cardiac sounds	13318	11645	3.5	-10.01	1.4	1.21	1.62	5.34706e-06	1.86442e-05	TRUE
Symptoms, signs and abnormal clinical and laboratory findings, not elsewhere classified	R03	Abnormal blood-pressure reading, without diagnosis	194	326	22.86	1.74	1.61	0.76	3.4	0.214696	0.256102	FALSE
Symptoms, signs and abnormal clinical and laboratory findings, not elsewhere classified	R04	Haemorrhage from respiratory passages	13595	8856	12.5	-1.11	1.28	1.1	1.49	0.00165937	0.00416222	TRUE
Symptoms, signs and abnormal clinical and laboratory findings, not elsewhere classified	R05	Cough	12975	14456	14.45	0.34	1.37	1.21	1.56	1.13261e-06	4.15466e-06	TRUE
Symptoms, signs and abnormal clinical and laboratory findings, not elsewhere classified	R06	Abnormalities of breathing	18877	28934	18.75	0.9	1.49	1.37	1.62	8.94874e-21	7.37518e-20	TRUE
Symptoms, signs and abnormal clinical and laboratory findings, not elsewhere classified	R07	Pain in throat and chest	25981	22895	22.69	2.55	1.52	1.39	1.67	1.73945e-20	1.36279e-19	TRUE
Symptoms, signs and abnormal clinical and laboratory findings, not elsewhere classified	R09	Other symptoms and signs involving the circulatory and respiratory systems	1516	1398	20.62	0.58	1.3	0.89	1.9	0.176059	0.219936	FALSE
Symptoms, signs and abnormal clinical and laboratory findings, not elsewhere classified	R10	Abdominal and pelvic pain	111453	179226	16.55	-0.09	1.52	1.46	1.58	2.68804e-91	5.68613e-90	TRUE
Symptoms, signs and abnormal clinical and laboratory findings, not elsewhere classified	R11	Nausea and vomiting	13712	17485	14.81	0.41	2.11	1.92	2.32	2.51827e-55	3.55133e-54	TRUE
Symptoms, signs and abnormal clinical and laboratory findings, not elsewhere classified	R12	Heartburn	345	479	22.92	1.78	0.98	0.47	2.07	0.961945	0.698914	FALSE
Symptoms, signs and abnormal clinical and laboratory findings, not elsewhere classified	R13	Dysphagia	3196	2740	20.78	2.28	2.19	1.76	2.72	1.33742e-12	7.7865e-12	TRUE
Symptoms, signs and abnormal clinical and laboratory findings, not elsewhere classified	R15	Faecal incontinence	5588	3672	7.65	-2.96	1.13	0.85	1.5	0.41554	0.41481	FALSE
Symptoms, signs and abnormal clinical and laboratory findings, not elsewhere classified	R16	Hepatomegaly and splenomegaly, not elsewhere classified	579	417	16.58	0.61	1.61	0.86	3.02	0.134735	0.178131	FALSE
Symptoms, signs and abnormal clinical and laboratory findings, not elsewhere classified	R17	Unspecified jaundice	1648	1089	0.1	-0.15	1.83	1.17	2.85	0.00759988	0.0168045	TRUE
Symptoms, signs and abnormal clinical and laboratory findings, not elsewhere classified	R18	Ascites	129	176	20.05	5.07	3.85	1.97	7.52	8.13235e-05	0.000251747	TRUE
Symptoms, signs and abnormal clinical and laboratory findings, not elsewhere classified	R19	Other symptoms and signs involving the digestive system and abdomen	5622	7386	21.06	2.74	1.69	1.45	1.97	1.02765e-11	5.77123e-11	TRUE
Symptoms, signs and abnormal clinical and laboratory findings, not elsewhere classified	R20	Disturbances of skin sensation	2154	4395	25.3	5.07	1.72	1.42	2.08	1.88692e-08	8.37372e-08	TRUE
Symptoms, signs and abnormal clinical and laboratory findings, not elsewhere classified	R21	Rash and other nonspecific skin eruption	6446	7154	12.15	0.53	1.47	1.22	1.75	3.16017e-05	0.000102319	TRUE
Symptoms, signs and abnormal clinical and laboratory findings, not elsewhere classified	R22	Localized swelling, mass and lump of skin and subcutaneous tissue	3936	4185	15.76	1.46	1.29	1.02	1.63	0.0326824	0.0565131	FALSE
Symptoms, signs and abnormal clinical and laboratory findings, not elsewhere classified	R23	Other skin changes	5193	5921	13.32	0.68	1.67	1.4	2	1.309e-08	5.84996e-08	TRUE
Symptoms, signs and abnormal clinical and laboratory findings, not elsewhere classified	R25	Abnormal involuntary movements	8853	7527	16.83	1.15	1.65	1.42	1.92	1.09851e-10	5.80928e-10	TRUE
Symptoms, signs and abnormal clinical and laboratory findings, not elsewhere classified	R26	Abnormalities of gait and mobility	2019	1416	5.76	-4.75	1.48	1.01	2.19	0.0462141	0.074373	FALSE
Symptoms, signs and abnormal clinical and laboratory findings, not elsewhere classified	R27	Other lack of coordination	357	274	6.3	-2.92	2.12	1.05	4.28	0.0357203	0.06061	FALSE
Symptoms, signs and abnormal clinical and laboratory findings, not elsewhere classified	R29	Other symptoms and signs involving the nervous and musculoskeletal systems	13803	21156	20.03	2.19	1.63	1.49	1.8	1.26325e-24	1.19651e-23	TRUE
Symptoms, signs and abnormal clinical and laboratory findings, not elsewhere classified	R30	Pain associated with micturition	2485	4866	18.05	3.32	1.52	1.24	1.87	7.38268e-05	0.000230791	TRUE
Symptoms, signs and abnormal clinical and laboratory findings, not elsewhere classified	R31	Unspecified haematuria	9856	6849	16.19	1.12	1.23	1.03	1.47	0.0256282	0.0466008	TRUE
Symptoms, signs and abnormal clinical and laboratory findings, not elsewhere classified	R32	Unspecified urinary incontinence	26970	19891	7.85	-6.99	1.14	1.01	1.28	0.0350383	0.0598657	FALSE
Symptoms, signs and abnormal clinical and laboratory findings, not elsewhere classified	R33	Retention of urine	2283	2742	18.92	2.66	1.93	1.53	2.44	3.35278e-08	1.42797e-07	TRUE
Symptoms, signs and abnormal clinical and laboratory findings, not elsewhere classified	R35	Polyuria	1203	1945	14.86	2.25	2.2	1.67	2.9	2.07451e-08	9.14227e-08	TRUE
Symptoms, signs and abnormal clinical and laboratory findings, not elsewhere classified	R39	Other symptoms and signs involving the urinary system	5966	4951	22.5	3.38	1.87	1.58	2.22	5.66326e-13	3.39049e-12	TRUE
Symptoms, signs and abnormal clinical and laboratory findings, not elsewhere classified	R40	Somnolence, stupor and coma	583	529	18.03	3.13	4.14	2.9	5.92	5.73062e-15	3.71088e-14	TRUE
Symptoms, signs and abnormal clinical and laboratory findings, not elsewhere classified	R41	Other symptoms and signs involving cognitive functions and awareness	11375	7733	14.36	0.44	2.85	2.53	3.2	4.37135e-68	7.30017e-67	TRUE
Symptoms, signs and abnormal clinical and laboratory findings, not elsewhere classified	R42	Dizziness and giddiness	5665	10991	21.99	2.23	1.95	1.74	2.19	9.67651e-30	1.00668e-28	TRUE
Symptoms, signs and abnormal clinical and laboratory findings, not elsewhere classified	R43	Disturbances of smell and taste	288	460	23.36	1.37	0.45	0.14	1.39	0.163886	0.208005	FALSE
Symptoms, signs and abnormal clinical and laboratory findings, not elsewhere classified	R44	Other symptoms and signs involving general sensations and perceptions	291	294	19.38	1.61	2.3	1.23	4.33	0.00940148	0.0200208	TRUE
Symptoms, signs and abnormal clinical and laboratory findings, not elsewhere classified	R45	Symptoms and signs involving emotional state	908	1300	22.33	2.02	2.15	1.56	2.96	2.50453e-06	9.03057e-06	TRUE
Symptoms, signs and abnormal clinical and laboratory findings, not elsewhere classified	R46	Symptoms and signs involving appearance and behaviour	404	259	6.55	4.98	1.08	0.4	2.89	0.880623	0.6645	FALSE
Symptoms, signs and abnormal clinical and laboratory findings, not elsewhere classified	R47	Speech disturbances, not elsewhere classified	3844	1735	4.32	-7.82	1.09	0.74	1.59	0.66116	0.563943	FALSE
Symptoms, signs and abnormal clinical and laboratory findings, not elsewhere classified	R48	Dyslexia and other symbolic dysfunctions, not elsewhere classified	1202	748	11.01	-0.28	2.94	2.02	4.28	2.09529e-08	9.17019e-08	TRUE
Symptoms, signs and abnormal clinical and laboratory findings, not elsewhere classified	R49	Voice disturbances	4009	3680	10.79	-3.43	1.39	1.1	1.75	0.00492375	0.0112802	TRUE
Symptoms, signs and abnormal clinical and laboratory findings, not elsewhere classified	R50	Fever of other and unknown origin	38992	36188	3.51	-8.11	1.33	1.22	1.45	2.24088e-11	1.22592e-10	TRUE
Symptoms, signs and abnormal clinical and laboratory findings, not elsewhere classified	R51	Headache	22357	32134	17.76	1.34	1.46	1.35	1.59	1.12946e-20	9.18923e-20	TRUE
Symptoms, signs and abnormal clinical and laboratory findings, not elsewhere classified	R52	Pain, not elsewhere classified	28601	35925	22	4.09	1.62	1.5	1.74	1.75217e-38	1.95075e-37	TRUE
Symptoms, signs and abnormal clinical and laboratory findings, not elsewhere classified	R53	Malaise and fatigue	8664	13152	21.38	2.57	2.36	2.14	2.6	4.97546e-67	8.096e-66	TRUE
Symptoms, signs and abnormal clinical and laboratory findings, not elsewhere classified	R55	Syncope and collapse	21688	38240	16.94	0.03	1.86	1.74	1.99	2.76923e-75	5.1687e-74	TRUE
Symptoms, signs and abnormal clinical and laboratory findings, not elsewhere classified	R56	Convulsions, not elsewhere classified	38443	31598	1.7	-12.43	1.21	1.11	1.33	3.28873e-05	0.000105941	TRUE
Symptoms, signs and abnormal clinical and laboratory findings, not elsewhere classified	R57	Shock, not elsewhere classified	287	288	19.04	1.65	2.84	1.56	5.19	0.000668697	0.00179053	TRUE
Symptoms, signs and abnormal clinical and laboratory findings, not elsewhere classified	R58	Haemorrhage, not elsewhere classified	660	2064	23.09	6.69	1.24	0.89	1.73	0.193564	0.237594	FALSE
Symptoms, signs and abnormal clinical and laboratory findings, not elsewhere classified	R59	Enlarged lymph nodes	6368	5388	12.72	-0.13	1.31	1.07	1.61	0.0099098	0.0209097	TRUE
Symptoms, signs and abnormal clinical and laboratory findings, not elsewhere classified	R60	Oedema, not elsewhere classified	1147	1688	21.79	2.61	3.75	3.02	4.66	1.08055e-32	1.16223e-31	TRUE
Symptoms, signs and abnormal clinical and laboratory findings, not elsewhere classified	R61	Hyperhidrosis	2458	4665	21.39	3.03	1.47	1.21	1.79	0.000119265	0.000353673	TRUE
Symptoms, signs and abnormal clinical and laboratory findings, not elsewhere classified	R62	Lack of expected normal physiological development	25649	21000	1.79	-12.31	1.18	1.04	1.33	0.00770362	0.0169748	TRUE
Symptoms, signs and abnormal clinical and laboratory findings, not elsewhere classified	R63	Symptoms and signs concerning food and fluid intake	3025	3572	16.1	-0.02	13.09	11.92	14.38	0	0	TRUE
Symptoms, signs and abnormal clinical and laboratory findings, not elsewhere classified	R67	Findings from assessment of general functional ability	1717	2489	23.64	3.12	1.56	1.2	2.02	0.000882679	0.00232427	TRUE
Symptoms, signs and abnormal clinical and laboratory findings, not elsewhere classified	R68	Other general symptoms and signs	2700	3359	4.38	1.24	1.88	1.49	2.38	1.521e-07	6.10907e-07	TRUE
Symptoms, signs and abnormal clinical and laboratory findings, not elsewhere classified	R69	Unknown and unspecified causes of morbidity	271	305	17.35	2.79	2.25	1.2	4.22	0.0116609	0.0240261	TRUE
Symptoms, signs and abnormal clinical and laboratory findings, not elsewhere classified	R70	Elevated erythrocyte sedimentation rate and abnormality of plasma viscosity	0	155	20.18	-4.8	1.4	0.45	4.39	0.564733	0.508341	FALSE
Symptoms, signs and abnormal clinical and laboratory findings, not elsewhere classified	R73	Elevated blood glucose level	1047	989	20.52	1.93	2.05	1.43	2.95	0.000106566	0.000323575	TRUE
Symptoms, signs and abnormal clinical and laboratory findings, not elsewhere classified	R74	Abnormal serum enzyme levels	1709	1779	23.86	2.58	2.54	1.99	3.24	7.91056e-14	4.92162e-13	TRUE
Symptoms, signs and abnormal clinical and laboratory findings, not elsewhere classified	R76	Other abnormal immunological findings in serum	297	479	17.21	1.52	0.99	0.47	2.08	0.973793	0.699113	FALSE
Symptoms, signs and abnormal clinical and laboratory findings, not elsewhere classified	R78	Findings of drugs and other substances, not normally found in blood	1112	846	21.03	4.38	3.38	2.51	4.56	1.61842e-15	1.08111e-14	TRUE
Symptoms, signs and abnormal clinical and laboratory findings, not elsewhere classified	R79	Other abnormal findings of blood chemistry	720	788	22.4	1.56	3.05	2.16	4.3	2.04325e-10	1.03732e-09	TRUE
Symptoms, signs and abnormal clinical and laboratory findings, not elsewhere classified	R80	Isolated proteinuria	1010	1099	16.33	-0.37	1.72	1.16	2.54	0.0063845	0.0143167	TRUE
Symptoms, signs and abnormal clinical and laboratory findings, not elsewhere classified	R81	Glycosuria	0	263	25.85	9.81	1.1	0.41	2.95	0.854161	0.653075	FALSE
Symptoms, signs and abnormal clinical and laboratory findings, not elsewhere classified	R82	Other abnormal findings in urine	243	204	9.02	-0.8	1.75	0.72	4.26	0.214033	0.255793	FALSE
Symptoms, signs and abnormal clinical and laboratory findings, not elsewhere classified	R87	Abnormal findings in secretions and smears from cervix uteri vagina vulva	0	7642	25.1	6.48	1.06	0.88	1.27	0.558297	0.505528	FALSE
Symptoms, signs and abnormal clinical and laboratory findings, not elsewhere classified	R90	Abnormal findings on diagnostic imaging of central nervous system	189	186	18.72	2.43	2.27	1.01	5.11	0.048118	0.0763394	FALSE
Symptoms, signs and abnormal clinical and laboratory findings, not elsewhere classified	R91	Abnormal findings on diagnostic imaging of lung	1139	854	25.87	4.78	1.36	0.85	2.17	0.197969	0.240673	FALSE
Symptoms, signs and abnormal clinical and laboratory findings, not elsewhere classified	R93	Abnormal findings on diagnostic imaging of other body structures	2333	2518	22.84	2.35	1.4	1.07	1.84	0.0139285	0.0277086	TRUE
Symptoms, signs and abnormal clinical and laboratory findings, not elsewhere classified	R94	Abnormal results of function studies	3467	3369	13.46	0.6	2.08	1.7	2.54	1.1066e-12	6.50231e-12	TRUE
Symptoms, signs and abnormal clinical and laboratory findings, not elsewhere classified	R99	Other ill-defined and unspecified causes of mortality	641	309	20.39	5.32	3.53	2.17	5.73	3.86421e-07	1.50444e-06	TRUE
Note. 'Median age difference (years)' indicates that half or more of the individuals with EDs and a given comorbidity were diagnosed with the comorbidity before the ED diagnosis (negative value) or after the ED diagnosis (positive value); ICD-10 = International Classification of Diseases version 10

## Sheet: Table S5. BN & ICD10 sub-cat
Table S5. Assocation between bulimia nervosa and ICD-10 sub-categories (2nd level) and number of years between ED diagnosis and prescription.
ICD 10 chapter	ICD 10 code	Description	Male events	Female events	Median age at diagnosis (years)	Median age difference (years)	Odds ratio	Lower 95% CI	Upper 95% CI	p value	q value	Significant
Certain infectious and parasitic diseases	A00	Cholera	119	0	2.73		0	0	Inf	0.990116	0.999512	FALSE
Certain infectious and parasitic diseases	A02	Other salmonella infections	1050	975	6.27	-6.95	1.01	0.48	2.13	0.973312	0.999512	FALSE
Certain infectious and parasitic diseases	A03	Shigellosis	135	167	10.37	-10.67	1.73	0.43	7	0.440018	0.687338	FALSE
Certain infectious and parasitic diseases	A04	Other bacterial intestinal infections	2204	2400	19.21	1.52	2.04	1.48	2.8	1.09201e-05	6.68486e-05	TRUE
Certain infectious and parasitic diseases	A05	Other bacterial foodborn intoxications, not elsewhere classified	234	258	22.47	-0.8	1.85	0.69	4.97	0.222287	0.427584	FALSE
Certain infectious and parasitic diseases	A06	Amoebiasis	134	154	11.7		0	0	3.88968e+196	0.959642	0.999512	FALSE
Certain infectious and parasitic diseases	A07	Other protozoal intestinal diseases	334	373	11.74	-0.27	1.35	0.5	3.62	0.550531	0.800659	FALSE
Certain infectious and parasitic diseases	A08	Viral and other specified intestinal infections	13783	12299	1.94	-10.12	1.33	1.07	1.66	0.0111042	0.0381458	TRUE
Certain infectious and parasitic diseases	A09	Diarrhoea and gastroenteritis of presumed infectious origin	48630	45501	3.91	-3.64	1.49	1.34	1.66	5.43086e-13	8.06616e-12	TRUE
Certain infectious and parasitic diseases	A15	Respiratory tuberculosis, bacteriologically and histologically confirmed	336	286	12.98	-3.3	0.81	0.2	3.27	0.771039	0.959781	FALSE
Certain infectious and parasitic diseases	A16	Respiratory tuberculosis, not confirmed bacteriologically or histologically	383	328	9.31	-13.98	1.16	0.37	3.63	0.79247	0.967195	FALSE
Certain infectious and parasitic diseases	A18	Tuberculosis of other organs	177	233	11.66		0	0	3.53854e+117	0.935862	0.999512	FALSE
Certain infectious and parasitic diseases	A26	Erysipeloid	293	247	15.09	-0.75	3.3	1.47	7.43	0.00394357	0.0154003	TRUE
Certain infectious and parasitic diseases	A28	Other zoonotic bacterial diseases, not elsewhere classified	126	124	15.36	0.91	1.97	0.49	7.99	0.340836	0.584689	FALSE
Certain infectious and parasitic diseases	A31	Infection due to other mycobacteria	236	252	4.15	-14.4	0.74	0.1	5.26	0.760956	0.953562	FALSE
Certain infectious and parasitic diseases	A37	Whooping cough	1569	1717	0.59	-15.37	1.13	0.62	2.05	0.684227	0.898419	FALSE
Certain infectious and parasitic diseases	A38	Otitis media in scarlet fever	1108	1003	4.8	-11.9	1.08	0.41	2.9	0.870925	0.999512	FALSE
Certain infectious and parasitic diseases	A39	Meningococcal infection	1023	743	4.86	-16.55	0.86	0.36	2.08	0.745215	0.944171	FALSE
Certain infectious and parasitic diseases	A40	Streptococcal septicaemia	562	437	3.42	-4.35	1.54	0.57	4.13	0.39057	0.639885	FALSE
Certain infectious and parasitic diseases	A41	Other septicaemia	3651	4082	13.26	0.47	1.11	0.78	1.59	0.551447	0.800659	FALSE
Certain infectious and parasitic diseases	A46	Otitis externa in erysipelas	5681	4021	20.43	1.84	1.33	0.99	1.8	0.060897	0.154545	FALSE
Certain infectious and parasitic diseases	A48	Other bacterial diseases, not elsewhere classified	185	196	18.17		0	0	5.80133e+117	0.937062	0.999512	FALSE
Certain infectious and parasitic diseases	A49	Bacterial infection of unspecified site	6849	6653	18.08	3.33	1.69	1.35	2.11	3.34484e-06	2.24476e-05	TRUE
Certain infectious and parasitic diseases	A51	Early syphilis	563	116	25.1	5.76	3.02	1.12	8.17	0.0291992	0.0847899	FALSE
Certain infectious and parasitic diseases	A53	Other and unspecified syphilis	339	130	26.91	5.74	2.16	0.69	6.79	0.186092	0.368829	FALSE
Certain infectious and parasitic diseases	A54	Gonococcal infection	4348	4195	22.94	3.07	1.72	1.34	2.21	2.56731e-05	0.000146288	TRUE
Certain infectious and parasitic diseases	A56	Other sexually transmitted chlamydial diseases	3532	4977	21.88	1.56	1.72	1.37	2.16	2.54133e-06	1.74428e-05	TRUE
Certain infectious and parasitic diseases	A60	Anogenital herpesviral [herpes simplex] infection	797	2824	23.52	2.68	1.73	1.3	2.32	0.000200945	0.00100031	TRUE
Certain infectious and parasitic diseases	A63	Other predominantly sexually transmitted diseases, not elsewhere classified	6306	9017	21.88	-1.19	1.66	1.42	1.94	2.50354e-10	2.54855e-09	TRUE
Certain infectious and parasitic diseases	A64	Unspecified sexually transmitted disease	100	0	24.01		0	0	Inf	0.999226	0.999512	FALSE
Certain infectious and parasitic diseases	A68	Relapsing fevers	762	582	4.78	-2.19	1.89	0.78	4.56	0.158571	0.328003	FALSE
Certain infectious and parasitic diseases	A69	Other spirochaetal infections	2461	2205	10.31	-1.85	1.69	1.13	2.53	0.0110395	0.0381458	TRUE
Certain infectious and parasitic diseases	A74	Other diseases caused by chlamydiae	522	1507	20.8	-1.58	1.91	1.27	2.86	0.00171377	0.00725551	TRUE
Certain infectious and parasitic diseases	A78	Pneumonia (in) Q fever	111	124	6.73	-1.14	2.17	0.3	15.65	0.441178	0.687964	FALSE
Certain infectious and parasitic diseases	A85	Other viral encephalitis, not elsewhere classified	109	0	7.18		0	0	1.66194e+266	0.978571	0.999512	FALSE
Certain infectious and parasitic diseases	A86	Unspecified viral encephalitis	277	259	9.57	-3.5	0.51	0.07	3.66	0.50507	0.758862	FALSE
Certain infectious and parasitic diseases	A87	Viral meningitis	1236	913	11.46	-0.88	1.74	1.01	3.01	0.0477709	0.126473	FALSE
Certain infectious and parasitic diseases	A88	Other viral infections of central nervous system, not elsewhere classified	111	130	14.78	10.7	2.54	0.81	7.99	0.110701	0.250738	FALSE
Certain infectious and parasitic diseases	A90	Dengue fever [classical dengue]	0	110	20.28	1.06	4.13	1.52	11.24	0.00552681	0.021039	TRUE
Certain infectious and parasitic diseases	B00	Herpesviral [herpes simplex] infections	2531	3538	15.25	1.78	1.8	1.34	2.43	0.000108028	0.000559276	TRUE
Certain infectious and parasitic diseases	B01	Varicella [chickenpox]	3889	3190	2.76	-15.38	1.37	0.87	2.15	0.174489	0.354455	FALSE
Certain infectious and parasitic diseases	B02	Zoster [herpes zoster]	1412	1520	17.72	-2.26	1.39	0.83	2.31	0.207785	0.40225	FALSE
Certain infectious and parasitic diseases	B05	Measles	137	104	1.71		0	0	5.38452e+195	0.961075	0.999512	FALSE
Certain infectious and parasitic diseases	B07	Viral warts	2456	2809	11.99	-5.82	1.29	0.88	1.88	0.195408	0.384034	FALSE
Certain infectious and parasitic diseases	B08	Other viral infections characterized by skin and mucous membrane lesions, not elsewhere classified	3761	3400	4.16	-2.19	1.5	1.03	2.18	0.0338184	0.0960223	FALSE
Certain infectious and parasitic diseases	B09	Unspecified viral infection characterized by skin and mucous membrane lesions	841	687	2.92	2.43	0.68	0.17	2.74	0.590178	0.830282	FALSE
Certain infectious and parasitic diseases	B15	Acute hepatitis A	280	228	10.5	12.85	0.52	0.07	3.72	0.51559	0.769563	FALSE
Certain infectious and parasitic diseases	B16	Acute hepatitis B	214	221	19.86	3.28	0.97	0.24	3.93	0.971572	0.999512	FALSE
Certain infectious and parasitic diseases	B17	Other acute viral hepatitis	199	217	18.57	7.02	1.09	0.27	4.38	0.905507	0.999512	FALSE
Certain infectious and parasitic diseases	B18	Chronic viral hepatitis	702	583	22	4.78	1.54	0.8	2.98	0.199665	0.391551	FALSE
Certain infectious and parasitic diseases	B19	Unspecified viral hepatitis	164	151	11.59	-9.9	1.51	0.37	6.1	0.563019	0.807283	FALSE
Certain infectious and parasitic diseases	B23	Human immunodeficiency virus [HIV] disease resulting in other conditions	338	0	24.35	8.36	21.96	5.4	89.38	1.60104e-05	9.60622e-05	TRUE
Certain infectious and parasitic diseases	B25	Cytomegaloviral disease	476	487	19.05	-0.81	1.57	0.7	3.51	0.275772	0.502716	FALSE
Certain infectious and parasitic diseases	B26	Mumps	207	170	9.24	-4.93	1.53	0.38	6.19	0.547483	0.800659	FALSE
Certain infectious and parasitic diseases	B27	Infectious mononucleosis	8938	9682	16.35	-4.22	1.24	1.01	1.53	0.0429846	0.116599	FALSE
Certain infectious and parasitic diseases	B30	Viral conjunctivitis	1016	1025	11.31	-1.07	1.64	0.88	3.06	0.120839	0.267677	FALSE
Certain infectious and parasitic diseases	B33	Other viral diseases, not elsewhere classified	496	448	9.7	7.9	1.45	0.47	4.52	0.521936	0.775069	FALSE
Certain infectious and parasitic diseases	B34	Viral infection of unspecified site	58942	60598	3.43	0.28	1.49	1.35	1.65	3.64008e-15	6.22248e-14	TRUE
Certain infectious and parasitic diseases	B35	Dermatophytosis	1432	1164	11.08	3.72	0.59	0.22	1.56	0.28521	0.51577	FALSE
Certain infectious and parasitic diseases	B36	Other superficial mycoses	1015	1262	19.89	3.43	1.79	1.11	2.89	0.017846	0.0553715	FALSE
Certain infectious and parasitic diseases	B37	Candidiasis	2454	4734	13.88	0.49	1.7	1.29	2.23	0.000144971	0.000737885	TRUE
Certain infectious and parasitic diseases	B44	Aspergillosis	107	0	14.81		0	0	Inf	0.990133	0.999512	FALSE
Certain infectious and parasitic diseases	B50	Plasmodium falciparum malaria	153	148	16.46		0	0	6.10063e+195	0.958848	0.999512	FALSE
Certain infectious and parasitic diseases	B54	Unspecified malaria	312	363	13.84	-2.68	1.87	0.77	4.54	0.163783	0.337245	FALSE
Certain infectious and parasitic diseases	B58	Toxoplasmosis	263	238	15.86	-6.53	1	0.25	4.01	0.99619	0.999512	FALSE
Certain infectious and parasitic diseases	B65	Schistosomiasis [bilharziasis]	137	171	21.14	4.5	1.84	0.59	5.76	0.296452	0.530801	FALSE
Certain infectious and parasitic diseases	B76	Hookworm diseases	186	324	21.17	-0.59	2.2	0.98	4.93	0.0564269	0.144824	FALSE
Certain infectious and parasitic diseases	B80	Vaginitis, vulvitis and vulvovaginitis in pinworm infection	1197	2478	8.21	-11.42	1.57	0.98	2.54	0.0632266	0.158241	FALSE
Certain infectious and parasitic diseases	B85	Pediculosis and phthiriasis	0	190	10.63	0.37	1.38	0.34	5.59	0.64817	0.875175	FALSE
Certain infectious and parasitic diseases	B86	Scabies	3474	2380	17.71	-0.44	1.95	1.3	2.92	0.00115677	0.00508754	TRUE
Certain infectious and parasitic diseases	B89	Unspecified parasitic disease	105	0	10.27		0	0	Inf	0.985574	0.999512	FALSE
Certain infectious and parasitic diseases	B94	Sequelae of other and unspecified infectious and parasitic diseases	626	1333	27.17	8.68	1.45	0.9	2.34	0.131222	0.285787	FALSE
Certain infectious and parasitic diseases	B95	Streptococcus and staphylococcus as the cause of diseases classified to other chapters	1424	1802	19.24	1.19	0.92	0.51	1.66	0.778645	0.963189	FALSE
Certain infectious and parasitic diseases	B96	Other bacterial agents as the cause of diseases classified to other chapters	459	631	12.38	1.44	1.03	0.39	2.76	0.951944	0.999512	FALSE
Certain infectious and parasitic diseases	B97	Viral agents as the cause of diseases classified to other chapters	1229	1150	10.48	3.64	0.73	0.27	1.96	0.537277	0.790216	FALSE
Certain infectious and parasitic diseases	B98	Other specified infectious agents as the cause of diseases classified to other chapters	425	559	21.75	-2.59	0.74	0.24	2.31	0.604375	0.842406	FALSE
Certain infectious and parasitic diseases	B99	Other and unspecified infectious diseases	526	515	10.43	-1.94	1.36	0.56	3.28	0.494681	0.748215	FALSE
Neoplasms	C18	Malignant neoplasm of colon	164	199	24.25	-3.63	2.05	0.76	5.51	0.156403	0.324259	FALSE
Neoplasms	C40	Malignant neoplasm of bone and articular cartilage of limbs	173	160	14.49	-0.74	0.73	0.1	5.24	0.75748	0.953082	FALSE
Neoplasms	C41	Malignant neoplasm of bone and articular cartilage of other and unspecified sites	119	114	14.77		0	0	1.91867e+197	0.96029	0.999512	FALSE
Neoplasms	C43	Malignant melanoma of skin	533	1213	26.31	5.39	1.42	0.9	2.24	0.128899	0.282083	FALSE
Neoplasms	C44	Other malignant neoplasms of skin	227	323	28.23	0.99	0.57	0.14	2.31	0.434732	0.682327	FALSE
Neoplasms	C49	Malignant neoplasm of other connective and soft tissue	281	273	19.04	-0.56	1.28	0.41	4.01	0.666148	0.883646	FALSE
Neoplasms	C50	Malignant neoplasm of breast	0	618	30.71	1.31	0.14	0.02	0.98	0.0479137	0.126473	FALSE
Neoplasms	C53	Malignant neoplasm of cervix uteri	0	471	29.4	8.61	0.54	0.17	1.68	0.288776	0.520141	FALSE
Neoplasms	C56	Malignant neoplasm of ovary	0	197	21.51	4.32	1.14	0.28	4.59	0.856545	0.999512	FALSE
Neoplasms	C62	Malignant neoplasm of testis	1413	0	25.55		0	0	5.94126e+261	0.970505	0.999512	FALSE
Neoplasms	C64	Malignant neoplasm of kidney, except renal pelvis	163	119	5.38		0	0	1.20879e+196	0.960088	0.999512	FALSE
Neoplasms	C71	Malignant neoplasm of brain	406	369	14.66	11.27	0.32	0.04	2.28	0.254771	0.473969	FALSE
Neoplasms	C73	Malignant neoplasm of thyroid gland	130	400	26.23	5.53	0.73	0.23	2.26	0.579923	0.819672	FALSE
Neoplasms	C76	Malignant neoplasm of other and ill-defined sites	103	0	6.43		0	0	1.02424e+267	0.978192	0.999512	FALSE
Neoplasms	C77	Secondary and unspecified malignant neoplasm of lymph nodes	203	215	23.63	5.68	0.43	0.06	3.04	0.394526	0.644037	FALSE
Neoplasms	C78	Secondary malignant neoplasm of respiratory and digestive organs	301	181	24.4		0	0	1.63453e+114	0.93411	0.999512	FALSE
Neoplasms	C79	Secondary malignant neoplasm of other sites	132	126	22.53		0	0	5.08854e+193	0.95849	0.999512	FALSE
Neoplasms	C81	Hodgkin's disease	459	406	19.83	1.62	0.79	0.25	2.45	0.681047	0.895542	FALSE
Neoplasms	C83	Diffuse non-Hodgkin's lymphoma	215	111	20.94	6.37	0.95	0.13	6.79	0.957681	0.999512	FALSE
Neoplasms	C85	Other and unspecified types of non-Hodgkin's lymphoma	287	168	16.77	-0.37	1.35	0.34	5.45	0.672012	0.88737	FALSE
Neoplasms	C91	Lymphoid leukaemia	772	566	7.06	-17.04	0.26	0.04	1.8	0.170879	0.347902	FALSE
Neoplasms	C92	Myeloid leukaemia	200	195	14.88	1.66	1.31	0.32	5.27	0.707464	0.917215	FALSE
Neoplasms	C95	Leukaemia of unspecified cell type	149	113	5.95	10.32	1.1	0.15	7.91	0.921405	0.999512	FALSE
Neoplasms	C96	Other and unspecified malignant neoplasms of lymphoid, haematopoietic and related tissue	107	0	10.05		0	0	9.84142e+265	0.979212	0.999512	FALSE
Neoplasms	D03	Melanoma in situ	140	331	26.27	4.47	1.41	0.58	3.41	0.447824	0.693553	FALSE
Neoplasms	D06	Carcinoma in situ of cervix uteri	0	544	25.4	6.92	0.77	0.32	1.85	0.553937	0.801704	FALSE
Neoplasms	D10	Benign neoplasm of mouth and pharynx	1682	1664	15.38	3.39	0.7	0.36	1.34	0.279307	0.506104	FALSE
Neoplasms	D11	Benign neoplasm of major salivary glands	470	612	21.15	-0.51	1.06	0.47	2.37	0.88739	0.999512	FALSE
Neoplasms	D12	Benign neoplasm of colon, rectum, anus and anal canal	1216	1235	26.07	4.69	1.85	1.22	2.8	0.00359099	0.0142072	TRUE
Neoplasms	D13	Benign neoplasm of other and ill-defined parts of digestive system	216	654	25.35	9.14	1.07	0.51	2.26	0.855347	0.999512	FALSE
Neoplasms	D14	Benign neoplasm of middle ear and respiratory system	818	627	19.3	17.86	0.53	0.17	1.65	0.271311	0.497586	FALSE
Neoplasms	D16	Benign neoplasm of bone and articular cartilage	3911	3327	14.49	-3.68	1.41	1.02	1.95	0.0388459	0.107958	FALSE
Neoplasms	D17	Benign lipomatous neoplasm	4428	4475	22.02	1.79	0.94	0.68	1.29	0.692106	0.904831	FALSE
Neoplasms	D18	Haemangioma and lymphangioma, any site	3638	5374	3.42	-1.07	0.94	0.64	1.39	0.75952	0.953082	FALSE
Neoplasms	D21	Other benign neoplasms of connective and other soft tissue	2160	2270	17.27	1.21	0.77	0.46	1.31	0.341375	0.584689	FALSE
Neoplasms	D22	Melanocytic naevi	9805	15400	20.59	3.22	1.36	1.17	1.58	8.23517e-05	0.000433783	TRUE
Neoplasms	D23	Other benign neoplasms of skin	6972	8397	15.58	-0.5	0.75	0.57	0.99	0.0441671	0.119449	FALSE
Neoplasms	D24	Benign neoplasm of breast	160	10353	22.35	3.08	1.04	0.85	1.26	0.721429	0.927113	FALSE
Neoplasms	D25	Leiomyoma of uterus	0	1419	30.24	8.08	0.79	0.46	1.37	0.407277	0.656571	FALSE
Neoplasms	D27	Benign neoplasm of ovary	0	4499	23.47	1.9	1.37	1.06	1.77	0.0155558	0.0505145	FALSE
Neoplasms	D28	Benign neoplasm of other and unspecified female genital organs	0	702	23.22	-0.54	1.82	1.05	3.15	0.033576	0.09566	FALSE
Neoplasms	D29	Benign neoplasm of male genital organs	618	0	20.95		0	0	1.27503e+96	0.941664	0.999512	FALSE
Neoplasms	D30	Benign neoplasm of urinary organs	111	146	23.57	8.77	1.39	0.34	5.63	0.641888	0.872749	FALSE
Neoplasms	D31	Benign neoplasm of eye and adnexa	796	864	11.65	-8.46	1.37	0.68	2.76	0.37369	0.624148	FALSE
Neoplasms	D32	Benign neoplasm of meninges	0	166	26.9	9.48	2.36	0.87	6.37	0.0901435	0.214357	FALSE
Neoplasms	D33	Benign neoplasm of brain and other parts of central nervous system	810	789	15.8	0.01	1.06	0.51	2.24	0.869246	0.999512	FALSE
Neoplasms	D34	Benign neoplasm of thyroid gland	168	468	21.93	0.91	0.92	0.34	2.46	0.868129	0.999512	FALSE
Neoplasms	D35	Benign neoplasm of other and unspecified endocrine glands	483	960	23.72	5.47	1.9	1.18	3.07	0.00884664	0.0315553	TRUE
Neoplasms	D36	Benign neoplasm of other and unspecified sites	461	433	15.85	8.68	0.81	0.26	2.52	0.714952	0.922715	FALSE
Neoplasms	D39	Neoplasm of uncertain or unknown behaviour of female genital organs	0	258	25.8	-1.18	1.55	0.58	4.17	0.384768	0.631522	FALSE
Neoplasms	D43	Neoplasm of uncertain or unknown behaviour of brain and central nervous system	439	396	18.05	3.96	0.62	0.16	2.51	0.506272	0.759408	FALSE
Neoplasms	D44	Neoplasm of uncertain or unknown behaviour of endocrine glands	119	145	21.25	3.44	1.56	0.39	6.3	0.533697	0.787507	FALSE
Neoplasms	D47	Other neoplasms of uncertain or unknown behaviour of lymphoid, haematopoietic and related tissue	118	155	22.14	-0.73	0.77	0.11	5.47	0.78973	0.966821	FALSE
Neoplasms	D48	Neoplasm of uncertain or unknown behaviour of other and unspecified sites	288	373	13.24	0.94	0.64	0.16	2.56	0.524831	0.776956	FALSE
Diseases of the blood and blood-forming organs and certain disorders involving the immune mechanism	D50	Iron deficiency anaemia	1586	5088	19.4	0.88	1.92	1.53	2.41	1.81919e-08	1.54282e-07	TRUE
Diseases of the blood and blood-forming organs and certain disorders involving the immune mechanism	D51	Vitamin B12 deficiency anaemia	158	701	22.66	5.45	1.04	0.5	2.2	0.91139	0.999512	FALSE
Diseases of the blood and blood-forming organs and certain disorders involving the immune mechanism	D53	Other nutritional anaemias	111	156	6.73	1.89	1.72	0.43	6.95	0.447024	0.693553	FALSE
Diseases of the blood and blood-forming organs and certain disorders involving the immune mechanism	D55	Anaemia due to enzyme disorders	189	0	4.19		0	0	4.47983e+158	0.966853	0.999512	FALSE
Diseases of the blood and blood-forming organs and certain disorders involving the immune mechanism	D56	Thalassaemia	426	670	11.53		0	0	3.41672e+69	0.895757	0.999512	FALSE
Diseases of the blood and blood-forming organs and certain disorders involving the immune mechanism	D58	Other hereditary haemolytic anaemias	361	328	6.21	-5.73	0.48	0.07	3.39	0.459206	0.702771	FALSE
Diseases of the blood and blood-forming organs and certain disorders involving the immune mechanism	D59	Acquired haemolytic anaemia	330	347	9.71	-7.68	0.44	0.06	3.13	0.410854	0.65999	FALSE
Diseases of the blood and blood-forming organs and certain disorders involving the immune mechanism	D61	Other aplastic anaemias	259	252	15.01	7.18	1.09	0.27	4.4	0.900189	0.999512	FALSE
Diseases of the blood and blood-forming organs and certain disorders involving the immune mechanism	D62	Acute posthaemorrhagic anaemia	245	782	20.47	0.91	2.08	1.23	3.54	0.00664714	0.0246816	TRUE
Diseases of the blood and blood-forming organs and certain disorders involving the immune mechanism	D63	Anaemia in chronic diseases classified elsewhere	179	177	14.5		0	0	4.36445e+117	0.9373	0.999512	FALSE
Diseases of the blood and blood-forming organs and certain disorders involving the immune mechanism	D64	Other anaemias	1833	3766	18.2	0.58	2.07	1.6	2.67	2.18892e-08	1.80287e-07	TRUE
Diseases of the blood and blood-forming organs and certain disorders involving the immune mechanism	D65	Glomerular disorders in disseminated intravascular coagulation [defibrination syndrome]	110	0	14.89		0	0	6.09994e+267	0.978231	0.999512	FALSE
Diseases of the blood and blood-forming organs and certain disorders involving the immune mechanism	D66	Hereditary factor VIII deficiency	209	155	8.65		0	0	1.19192e+118	0.939119	0.999512	FALSE
Diseases of the blood and blood-forming organs and certain disorders involving the immune mechanism	D68	Other coagulation defects	1748	5022	20.14	2.21	1.04	0.78	1.39	0.795305	0.967195	FALSE
Diseases of the blood and blood-forming organs and certain disorders involving the immune mechanism	D69	Purpura and other haemorrhagic conditions	6465	7023	7.9	-5.08	1.06	0.78	1.42	0.719825	0.926366	FALSE
Diseases of the blood and blood-forming organs and certain disorders involving the immune mechanism	D70	Agranulocytosis	457	370	11.28	11.79	1.52	0.49	4.73	0.472923	0.720115	FALSE
Diseases of the blood and blood-forming organs and certain disorders involving the immune mechanism	D72	Other disorders of white blood cells	647	778	16.52	3.62	2.05	1.13	3.72	0.0183221	0.0565013	FALSE
Diseases of the blood and blood-forming organs and certain disorders involving the immune mechanism	D73	Diseases of spleen	255	201	17.82	-3.19	3.03	1.25	7.36	0.0145048	0.0476137	TRUE
Diseases of the blood and blood-forming organs and certain disorders involving the immune mechanism	D75	Other diseases of blood and blood-forming organs	383	417	23.3	0.19	1.57	0.7	3.52	0.272661	0.499052	FALSE
Diseases of the blood and blood-forming organs and certain disorders involving the immune mechanism	D76	Certain diseases involving lymphoreticular tissue and reticulohistiocytic system	214	143	5.34	-9.89	4.04	1.28	12.7	0.0170596	0.054042	FALSE
Diseases of the blood and blood-forming organs and certain disorders involving the immune mechanism	D80	Immunodeficiency with predominantly antibody defects	532	525	8.7	-1.9	1.92	0.86	4.31	0.112098	0.253268	FALSE
Diseases of the blood and blood-forming organs and certain disorders involving the immune mechanism	D81	Combined immunodeficiencies	129	119	7.53		0	0	4.2805e+197	0.961243	0.999512	FALSE
Diseases of the blood and blood-forming organs and certain disorders involving the immune mechanism	D82	Immunodeficiency associated with other major defects	266	224	9.53	2.24	0.86	0.12	6.17	0.884521	0.999512	FALSE
Diseases of the blood and blood-forming organs and certain disorders involving the immune mechanism	D83	Common variable immunodeficiency	457	373	4.13	-8.76	2.56	0.95	6.89	0.06174	0.155379	FALSE
Diseases of the blood and blood-forming organs and certain disorders involving the immune mechanism	D84	Other immunodeficiencies	1295	1375	6.29	1.88	2.9	1.82	4.63	7.93508e-06	4.99249e-05	TRUE
Diseases of the blood and blood-forming organs and certain disorders involving the immune mechanism	D86	Sarcoidosis	1119	720	27.02	4.28	1.36	0.75	2.47	0.313774	0.557411	FALSE
Diseases of the blood and blood-forming organs and certain disorders involving the immune mechanism	D89	Other disorders involving the immune mechanism, not elsewhere classified	235	181	6.73	10.33	1.31	0.18	9.35	0.789938	0.966821	FALSE
Endocrine, nutritional and metabolic diseases	E03	Other hypothyroidism	1789	9791	25.13	5.93	1.26	1.05	1.52	0.0150242	0.0491404	TRUE
Endocrine, nutritional and metabolic diseases	E04	Other nontoxic goitre	659	4106	24.56	3.94	0.83	0.59	1.16	0.270747	0.49756	FALSE
Endocrine, nutritional and metabolic diseases	E05	Hyperthyroidism	948	5575	25.71	3.84	1.25	0.98	1.59	0.0684158	0.169821	FALSE
Endocrine, nutritional and metabolic diseases	E06	Thyroiditis	569	3824	23.92	5.61	1.19	0.87	1.62	0.26648	0.491712	FALSE
Endocrine, nutritional and metabolic diseases	E07	Other disorders of thyroid	175	421	17.02	-0.35	1.24	0.46	3.34	0.663428	0.883646	FALSE
Endocrine, nutritional and metabolic diseases	E10	Insulin-dependent diabetes mellitus	6245	4955	12.78	-7.55	2.12	1.68	2.68	1.76749e-10	1.84063e-09	TRUE
Endocrine, nutritional and metabolic diseases	E11	Non-insulin-dependent diabetes mellitus	1875	2018	25.36	0.54	1.8	1.3	2.48	0.000354017	0.00169703	TRUE
Endocrine, nutritional and metabolic diseases	E13	Other specified diabetes mellitus	371	519	21.79	0	1.97	1.02	3.81	0.044592	0.120239	FALSE
Endocrine, nutritional and metabolic diseases	E14	Unspecified diabetes mellitus	2066	1757	16.75	-2.57	2.24	1.58	3.18	6.53399e-06	4.19844e-05	TRUE
Endocrine, nutritional and metabolic diseases	E15	Nondiabetic hypoglycaemic coma	200	139	13.36	0.96	3.83	1.41	10.35	0.0082569	0.0298038	TRUE
Endocrine, nutritional and metabolic diseases	E16	Other disorders of pancreatic internal secretion	2224	2261	13.64	0.56	3.63	2.81	4.71	1.20187e-22	2.79203e-21	TRUE
Endocrine, nutritional and metabolic diseases	E20	Hypoparathyroidism	0	155	16.71	0.61	1.67	0.41	6.76	0.471773	0.719572	FALSE
Endocrine, nutritional and metabolic diseases	E21	Hyperparathyroidism and other disorders of parathyroid gland	244	423	24.58	5.04	1.95	0.97	3.93	0.0617066	0.155379	FALSE
Endocrine, nutritional and metabolic diseases	E22	Hyperfunction of pituitary gland	1027	7212	9.88	-0.61	1.59	1.24	2.04	0.000227681	0.00112721	TRUE
Endocrine, nutritional and metabolic diseases	E23	Hypofunction and other disorders of pituitary gland	2294	2142	15.35	0.52	2.59	1.89	3.57	4.3346e-09	3.85014e-08	TRUE
Endocrine, nutritional and metabolic diseases	E24	Cushing's syndrome	0	233	21.15	4.34	2.85	1.27	6.43	0.0114116	0.038868	TRUE
Endocrine, nutritional and metabolic diseases	E25	Adrenogenital disorders	129	219	7.85	-12.36	2.18	0.7	6.84	0.180612	0.361224	FALSE
Endocrine, nutritional and metabolic diseases	E27	Other disorders of adrenal gland	889	2443	8.57	3.7	1.75	1.1	2.79	0.0186329	0.0570317	FALSE
Endocrine, nutritional and metabolic diseases	E28	Ovarian dysfunction	0	12157	24.52	1.43	1.38	1.18	1.61	5.37093e-05	0.000289647	TRUE
Endocrine, nutritional and metabolic diseases	E29	Testicular dysfunction	1297	0	23.56	-0.58	6.13	1.52	24.81	0.0109919	0.0381458	TRUE
Endocrine, nutritional and metabolic diseases	E30	Disorders of puberty, not elsewhere classified	3844	7918	9.5	-10.23	1.01	0.73	1.38	0.960803	0.999512	FALSE
Endocrine, nutritional and metabolic diseases	E34	Other endocrine disorders	8585	8675	11.17	-3.95	1.78	1.4	2.26	2.32103e-06	1.61758e-05	TRUE
Endocrine, nutritional and metabolic diseases	E41	Nutritional marasmus	0	120	20.16	2.41	9.62	4.85	19.09	9.34876e-11	1.02048e-09	TRUE
Endocrine, nutritional and metabolic diseases	E47	Other underweight	439	4215	25.87	6.13	1.48	1.14	1.92	0.00358006	0.0142072	TRUE
Endocrine, nutritional and metabolic diseases	E53	Deficiency of other B group vitamins	244	691	22.75	1.71	1.74	0.93	3.26	0.0817426	0.196965	FALSE
Endocrine, nutritional and metabolic diseases	E55	Vitamin D deficiency	1890	3196	16.68	0.08	2.39	1.81	3.15	5.82561e-10	5.80001e-09	TRUE
Endocrine, nutritional and metabolic diseases	E56	Other vitamin deficiencies	128	235	15.81	7.22	1.11	0.28	4.47	0.882193	0.999512	FALSE
Endocrine, nutritional and metabolic diseases	E60	Dietary zinc deficiency	0	112	23.6	0.05	20.13	12.1	33.49	6.35943e-31	1.74595e-29	TRUE
Endocrine, nutritional and metabolic diseases	E61	Deficiency of other nutrient elements	201	695	21.42	0	2.08	1.14	3.78	0.0164665	0.0527161	FALSE
Endocrine, nutritional and metabolic diseases	E63	Other nutritional deficiencies	227	270	1.15	0	1.74	0.56	5.42	0.342687	0.585801	FALSE
Endocrine, nutritional and metabolic diseases	E64	Sequelae of malnutrition and other nutritional deficiencies	1093	1368	11.35	0.24	3.59	2.44	5.26	6.49454e-11	7.26427e-10	TRUE
Endocrine, nutritional and metabolic diseases	E65	Localized adiposity	592	2757	27.18	2.91	2.71	2.16	3.4	5.67846e-18	1.09461e-16	TRUE
Endocrine, nutritional and metabolic diseases	E66	Obesity	17329	77672	24.74	2.94	0.8	0.73	0.87	4.29908e-07	3.16664e-06	TRUE
Endocrine, nutritional and metabolic diseases	E68	Sequelae of hyperalimentation	793	2337	27.16	1.53	3.12	2.48	3.93	4.03939e-22	8.71355e-21	TRUE
Endocrine, nutritional and metabolic diseases	E70	Disorders of aromatic amino-acid metabolism	254	273	8.17	-8.83	2.62	0.97	7.05	0.0566229	0.144916	FALSE
Endocrine, nutritional and metabolic diseases	E71	Disorders of branched-chain amino-acid metabolism and fatty-acid metabolism	155	130	1.55		0	0	6.32728e+196	0.961513	0.999512	FALSE
Endocrine, nutritional and metabolic diseases	E72	Other disorders of amino-acid metabolism	177	172	13.9	1.36	0.79	0.11	5.64	0.814016	0.983331	FALSE
Endocrine, nutritional and metabolic diseases	E73	Lactose intolerance	2161	3029	14.37	1.98	1.39	0.94	2.06	0.102742	0.236856	FALSE
Endocrine, nutritional and metabolic diseases	E74	Other disorders of carbohydrate metabolism	187	166	8.48	0.38	1	0.14	7.14	0.999096	0.999512	FALSE
Endocrine, nutritional and metabolic diseases	E75	Disorders of sphingolipid metabolism and other lipid storage disorders	0	107	10.93		0	0	Inf	0.974401	0.999512	FALSE
Endocrine, nutritional and metabolic diseases	E78	Disorders of lipoprotein metabolism and other lipidaemias	2536	2746	24.29	1.1	1.15	0.8	1.66	0.452379	0.696648	FALSE
Endocrine, nutritional and metabolic diseases	E80	Disorders of porphyrin and bilirubin metabolism	978	496	17.01	6.14	1.61	0.72	3.6	0.248199	0.467733	FALSE
Endocrine, nutritional and metabolic diseases	E83	Disorders of mineral metabolism	879	966	22.3	0.95	3.12	2.09	4.65	2.20983e-08	1.8037e-07	TRUE
Endocrine, nutritional and metabolic diseases	E84	Cystic fibrosis	256	255	3.44	-14.24	1.83	0.58	5.71	0.300243	0.536529	FALSE
Endocrine, nutritional and metabolic diseases	E85	Amyloidosis	192	216	14.4	10.22	1.53	0.38	6.18	0.548323	0.800659	FALSE
Endocrine, nutritional and metabolic diseases	E86	Volume depletion	14027	14558	2.53	0	2.6	2.17	3.1	1.6587e-25	4.29365e-24	TRUE
Endocrine, nutritional and metabolic diseases	E87	Other disorders of fluid, electrolyte and acid-base balance	2850	3054	10.79	0.73	11.3	9.79	13.04	3.15269e-241	4.76056e-239	TRUE
Endocrine, nutritional and metabolic diseases	E88	Other metabolic disorders	892	1079	21.93	6.15	2.49	1.63	3.8	2.51653e-05	0.000145186	TRUE
Endocrine, nutritional and metabolic diseases	E89	Postprocedural endocrine and metabolic disorders, not elsewhere classified	656	948	19.66	3.83	1.12	0.58	2.15	0.74316	0.944171	FALSE
Mental and behavioural disorders	F05	Delirium, not induced by alcohol and other psychoactive substances	171	0	24.29		0	0	Inf	0.997006	0.999512	FALSE
Mental and behavioural disorders	F06	Other mental disorders due to brain damage and dysfunction and to physical disease	1076	940	21.63	1.09	2.66	1.79	3.97	1.4222e-06	1.02263e-05	TRUE
Mental and behavioural disorders	F07	Personality and behavioural disorders due to brain disease, damage and dysfunction	782	735	20.26	1.51	3.5	2.35	5.22	8.16755e-10	8.04326e-09	TRUE
Mental and behavioural disorders	F09	Unspecified organic or symptomatic mental disorder	108	189	22.06	3.72	4.17	2.05	8.46	7.94269e-05	0.000420823	TRUE
Mental and behavioural disorders	F10	Mental and behavioural disorders due to use of alcohol	27361	20502	18.91	-0.07	3.3	3.03	3.59	3.08015e-163	2.79061e-161	TRUE
Mental and behavioural disorders	F11	Mental and behavioural disorders due to use of opioids	1222	637	24.13	2.74	3.88	2.6	5.79	3.29651e-11	3.78055e-10	TRUE
Mental and behavioural disorders	F12	Mental and behavioural disorders due to use of cannabinoids	13260	6141	21.05	0.42	3.23	2.78	3.75	4.94226e-54	2.13223e-52	TRUE
Mental and behavioural disorders	F13	Mental and behavioural disorders due to use of sedatives or hypnotics	1032	592	23.29	2.05	4.34	2.91	6.48	7.33596e-13	1.05498e-11	TRUE
Mental and behavioural disorders	F14	Mental and behavioural disorders due to use of cocaine	3901	1340	23.55	2.38	4.93	3.85	6.32	2.25967e-36	7.31166e-35	TRUE
Mental and behavioural disorders	F15	Mental and behavioural disorders due to use of other stimulants, including caffeine	3085	1378	22.44	1.56	3.68	2.78	4.87	9.21415e-20	1.85511e-18	TRUE
Mental and behavioural disorders	F16	Mental and behavioural disorders due to use of hallucinogens	450	129	21.15	0.54	2.29	0.73	7.19	0.155111	0.323059	FALSE
Mental and behavioural disorders	F17	Mental and behavioural disorders due to use of tobacco	3937	8466	22.75	2.65	1.35	1.12	1.62	0.00139926	0.00603683	TRUE
Mental and behavioural disorders	F18	Mental and behavioural disorders due to use of volatile solvents	232	132	15.5	-4.09	6.54	3.05	14.01	1.34189e-06	9.72604e-06	TRUE
Mental and behavioural disorders	F19	Mental and behavioural disorders due to multiple drug use and use of other psychoactive substances	7329	3254	21.13	0.34	4.21	3.53	5.02	2.6216e-58	1.31954e-56	TRUE
Mental and behavioural disorders	F20	Schizophrenia	7273	6358	21.35	0.96	4.13	3.62	4.71	9.19797e-98	5.55557e-96	TRUE
Mental and behavioural disorders	F21	Schizotypal disorder	3820	3450	21.99	1.14	4.58	3.86	5.43	9.60998e-69	5.44165e-67	TRUE
Mental and behavioural disorders	F22	Persistent delusional disorders	2017	1285	22.08	1.06	4.76	3.67	6.18	7.19131e-32	2.03604e-30	TRUE
Mental and behavioural disorders	F23	Acute and transient psychotic disorders	3921	2987	20.58	0.14	4.3	3.58	5.17	6.00891e-55	2.72203e-53	TRUE
Mental and behavioural disorders	F25	Schizoaffective disorders	330	539	21.91	0.96	2.72	1.63	4.55	0.000133829	0.000685022	TRUE
Mental and behavioural disorders	F28	Other nonorganic psychotic disorders	970	1618	17.65	-0.06	3.54	2.57	4.87	9.36747e-15	1.46326e-13	TRUE
Mental and behavioural disorders	F29	Unspecified nonorganic psychosis	4360	5352	18.34	0.48	3.63	3.03	4.34	2.0415e-45	8.04172e-44	TRUE
Mental and behavioural disorders	F30	Manic episode	382	358	20.7	0.22	2.37	1.18	4.78	0.0158558	0.051305	FALSE
Mental and behavioural disorders	F31	Bipolar affective disorder	2661	4860	23.52	1.52	5.27	4.6	6.03	1.1549e-127	8.71953e-126	TRUE
Mental and behavioural disorders	F32	Depressive episode	18444	36177	19.79	0	6.16	5.8	6.55	0	0	TRUE
Mental and behavioural disorders	F33	Recurrent depressive disorder	7024	15939	23.64	0.23	5.56	5.14	6.02	0	0	TRUE
Mental and behavioural disorders	F34	Persistent mood [affective] disorders	875	1446	21.72	0	4.93	3.87	6.3	9.12183e-38	3.17861e-36	TRUE
Mental and behavioural disorders	F38	Other mood [affective] disorders	217	398	21.01	0.34	4.79	2.95	7.8	2.84001e-10	2.85894e-09	TRUE
Mental and behavioural disorders	F39	Unspecified mood [affective] disorder	441	769	19.83	-0.01	5.62	4.08	7.74	3.50107e-26	9.32933e-25	TRUE
Mental and behavioural disorders	F40	Phobic anxiety disorders	6575	11756	20.84	0	3.79	3.39	4.23	2.56041e-125	1.78441e-123	TRUE
Mental and behavioural disorders	F41	Other anxiety disorders	14713	28769	20.52	0	3.64	3.37	3.94	6.7518e-231	8.73876e-229	TRUE
Mental and behavioural disorders	F42	Obsessive-compulsive disorder	7210	11721	16.99	0	4.69	4.21	5.22	2.76895e-176	2.78741e-174	TRUE
Mental and behavioural disorders	F43	Reaction to severe stress, and adjustment disorders	42373	68961	17.85	-0.08	4.05	3.82	4.29	0	0	TRUE
Mental and behavioural disorders	F44	Dissociative [conversion] disorders	692	2081	19.07	-0.41	2.46	1.82	3.32	4.23361e-09	3.83565e-08	TRUE
Mental and behavioural disorders	F45	Somatoform disorders	2085	4498	18.4	0	2.47	2	3.05	2.66319e-17	4.92418e-16	TRUE
Mental and behavioural disorders	F48	Other neurotic disorders	398	648	20.01	-0.01	2.28	1.36	3.81	0.00164021	0.00700956	TRUE
Mental and behavioural disorders	F51	Nonorganic sleep disorders	3521	2655	12.48	0	4.12	3.09	5.49	5.6406e-22	1.18846e-20	TRUE
Mental and behavioural disorders	F52	Sexual dysfunction, not caused by organic disorder or disease	2047	2611	25.23	2.87	1.7	1.27	2.28	0.000376806	0.0017668	TRUE
Mental and behavioural disorders	F53	Mental and behavioural disorders associated with the puerperium, not elsewhere classified	0	326	27.85	7.67	1.95	0.92	4.13	0.0811312	0.196013	FALSE
Mental and behavioural disorders	F55	Abuse of non-dependence-producing substances	498	295	22.14	0.73	23.37	17.52	31.16	4.51318e-102	2.92067e-100	TRUE
Mental and behavioural disorders	F60	Specific personality disorders	8596	26207	21.35	0	7.12	6.68	7.59	0	0	TRUE
Mental and behavioural disorders	F61	Mixed and other personality disorders	1789	4635	23.12	0.43	8.61	7.7	9.62	0	0	TRUE
Mental and behavioural disorders	F62	Enduring personality changes, not attributable to brain damage and disease	318	399	23.26	1.18	5.03	3.2	7.89	2.16115e-12	2.87942e-11	TRUE
Mental and behavioural disorders	F63	Habit and impulse disorders	1021	1082	19.17	0	5.3	3.86	7.28	8.06595e-25	1.97507e-23	TRUE
Mental and behavioural disorders	F64	Gender identity disorders	375	247	18.78	-1.56	3.03	1.43	6.43	0.00380435	0.014921	TRUE
Mental and behavioural disorders	F65	Disorders of sexual preference	345	0	24.06		0	0	Inf	0.999467	0.999512	FALSE
Mental and behavioural disorders	F66	Psychological and behavioural disorders associated with sexual development and orientation	126	0	19.59	0.23	32.55	4.51	235.04	0.000554184	0.00253581	TRUE
Mental and behavioural disorders	F68	Other disorders of adult personality and behaviour	169	484	17.33	3.05	5.69	3.74	8.66	5.36349e-16	9.34486e-15	TRUE
Mental and behavioural disorders	F69	Unspecified disorder of adult personality and behaviour	180	300	20.92	0.91	5.84	3.58	9.54	1.7834e-12	2.41158e-11	TRUE
Mental and behavioural disorders	F70	Mild mental retardation	8147	4629	12.83	-1.32	0.97	0.68	1.39	0.881557	0.999512	FALSE
Mental and behavioural disorders	F71	Moderate mental retardation	2427	1401	11.91	0	0.5	0.21	1.19	0.117882	0.262616	FALSE
Mental and behavioural disorders	F72	Severe mental retardation	903	589	11.2	-2.83	0.23	0.03	1.66	0.146223	0.308087	FALSE
Mental and behavioural disorders	F73	Profound mental retardation	266	245	12.37		0	0	4.69251e+117	0.936324	0.999512	FALSE
Mental and behavioural disorders	F78	Other mental retardation	767	636	18.53	-0.03	1.46	0.73	2.94	0.286915	0.517818	FALSE
Mental and behavioural disorders	F79	Unspecified mental retardation	4283	3005	9.88	0	0.33	0.16	0.69	0.00327458	0.0130695	TRUE
Mental and behavioural disorders	F80	Specific developmental disorders of speech and language	5786	2137	6.79	-5.24	1.26	0.74	2.13	0.393256	0.643122	FALSE
Mental and behavioural disorders	F81	Specific developmental disorders of scholastic skills	5252	3507	13.59	-2.69	1.63	1.13	2.33	0.00815494	0.0295535	TRUE
Mental and behavioural disorders	F82	Specific developmental disorder of motor function	2202	812	6.92	-13.2	0.26	0.04	1.87	0.1824	0.362545	FALSE
Mental and behavioural disorders	F83	Mixed specific developmental disorders	10162	4778	10.79	-3.07	2.15	1.64	2.83	3.58886e-08	2.85972e-07	TRUE
Mental and behavioural disorders	F84	Pervasive developmental disorders	37189	17974	12.54	-0.35	2.46	2.13	2.83	8.97554e-36	2.80408e-34	TRUE
Mental and behavioural disorders	F88	Other disorders of psychological development	1738	1156	12.71	-0.58	4.12	2.76	6.13	3.24282e-12	4.13802e-11	TRUE
Mental and behavioural disorders	F89	Unspecified disorder of psychological development	1550	798	10.55	-1.25	1.8	0.93	3.48	0.0798249	0.194412	FALSE
Mental and behavioural disorders	F90	Hyperkinetic disorders	49458	25731	12.92	0.3	3.63	3.31	3.99	1.16008e-159	9.55487e-158	TRUE
Mental and behavioural disorders	F91	Conduct disorders	6384	2212	11.27	-6.27	2.47	1.79	3.41	3.59832e-08	2.85972e-07	TRUE
Mental and behavioural disorders	F92	Mixed disorders of conduct and emotions	5099	3642	11.95	-2.44	4	3.23	4.95	5.02933e-37	1.68762e-35	TRUE
Mental and behavioural disorders	F93	Emotional disorders with onset specific to childhood	5442	5476	11.49	-5.64	2.92	2.35	3.64	7.93783e-22	1.63447e-20	TRUE
Mental and behavioural disorders	F94	Disorders of social functioning with onset specific to childhood and adolescence	6281	4196	10.05	-6.66	1.9	1.41	2.56	2.45563e-05	0.000142616	TRUE
Mental and behavioural disorders	F95	Tic disorders	10431	3614	10.27	-2.44	2.07	1.48	2.89	2.13792e-05	0.000126599	TRUE
Mental and behavioural disorders	F98	Other behavioural and emotional disorders with onset usually occurring in childhood and adolescence	21967	16775	11.27	-0.17	2.86	2.52	3.26	3.0692e-58	1.46352e-56	TRUE
Mental and behavioural disorders	F99	Mental disorder, not otherwise specified	11121	14680	19.54	0.18	4.57	4.15	5.03	1.87612e-209	2.1247e-207	TRUE
Diseases of the nervous system	G00	Bacterial meningitis, not elsewhere classified	1336	999	2.47	-5.22	2.01	1.14	3.56	0.0161013	0.0519138	FALSE
Diseases of the nervous system	G01	Meningitis (in) Lyme disease	287	186	7.76	-8.93	0.78	0.11	5.57	0.804969	0.976308	FALSE
Diseases of the nervous system	G02	Meningitis in other infectious and parasitic diseases classified elsewhere	144	181	20.79	4.38	0.69	0.1	4.93	0.711807	0.919968	FALSE
Diseases of the nervous system	G03	Meningitis due to other and unspecified causes	858	766	19.1	5.02	1.86	1.02	3.38	0.0412831	0.114006	FALSE
Diseases of the nervous system	G04	Encephalitis, myelitis and encephalomyelitis	533	484	13.57	3.93	0.28	0.04	1.99	0.203576	0.396645	FALSE
Diseases of the nervous system	G06	Intracranial and intraspinal abscess and granuloma	167	123	12.66		0	0	5.06565e+196	0.960229	0.999512	FALSE
Diseases of the nervous system	G11	Hereditary ataxia	196	186	11.21	-5.81	0.77	0.11	5.51	0.795024	0.967195	FALSE
Diseases of the nervous system	G12	Spinal muscular atrophy and related syndromes	185	115	9.39	-8.48	2.41	0.6	9.77	0.217359	0.419888	FALSE
Diseases of the nervous system	G24	Dystonia	848	1053	17.78	1.85	1.51	0.87	2.6	0.143534	0.304548	FALSE
Diseases of the nervous system	G25	Other extrapyramidal and movement disorders	928	863	16.88	4.64	1.5	0.78	2.9	0.224302	0.430546	FALSE
Diseases of the nervous system	G35	Retrobulbar neuritis in multiple sclerosis	814	1745	25.74	3.58	0.54	0.29	1.01	0.0551386	0.142992	FALSE
Diseases of the nervous system	G37	Other demyelinating diseases of central nervous system	332	614	23.67	-7.34	0.5	0.16	1.56	0.23112	0.440832	FALSE
Diseases of the nervous system	G40	Epilepsy	16300	14913	9.76	-2.3	1.23	1.04	1.47	0.0177675	0.0553715	FALSE
Diseases of the nervous system	G41	Status epilepticus	1041	902	7.43	2.75	0.87	0.33	2.32	0.779269	0.963189	FALSE
Diseases of the nervous system	G43	Migraine	11395	20534	16.59	1.01	1.28	1.11	1.47	0.000750311	0.003382	TRUE
Diseases of the nervous system	G44	Other headache syndromes	8549	16309	18.34	-0.22	1.43	1.23	1.66	2.24609e-06	1.57749e-05	TRUE
Diseases of the nervous system	G45	Transient cerebral ischaemic attacks and related syndromes	502	513	24.87	10.43	1.33	0.63	2.8	0.455434	0.699361	FALSE
Diseases of the nervous system	G47	Sleep disorders	13022	8196	21.06	1.51	1.76	1.46	2.13	4.29994e-09	3.85014e-08	TRUE
Diseases of the nervous system	G50	Disorders of trigeminal nerve	398	805	24.95	0.88	1.94	1.16	3.24	0.0110083	0.0381458	TRUE
Diseases of the nervous system	G51	Facial nerve disorders	3082	3233	16.87	0.67	0.97	0.65	1.43	0.862498	0.999512	FALSE
Diseases of the nervous system	G52	Disorders of other cranial nerves	139	143	16.66	-2.25	1.86	0.46	7.53	0.383308	0.631413	FALSE
Diseases of the nervous system	G54	Nerve root and plexus disorders	516	496	23.24	-5.19	1.44	0.68	3.05	0.334158	0.576662	FALSE
Diseases of the nervous system	G55	Nerve root and plexus compressions in diseases classified elsewhere	123	103	24.89		0	0	Inf	0.996929	0.999512	FALSE
Diseases of the nervous system	G56	Mononeuropathies of upper limb	5470	7384	25.61	3.45	1.23	1	1.51	0.0480206	0.126473	FALSE
Diseases of the nervous system	G57	Mononeuropathies of lower limb	1076	1360	24	1.08	1.71	1.13	2.58	0.0111153	0.0381458	TRUE
Diseases of the nervous system	G58	Other mononeuropathies	161	219	23.62	4.18	1.98	0.74	5.33	0.175645	0.355969	FALSE
Diseases of the nervous system	G60	Hereditary and idiopathic neuropathy	375	304	14.81	6.95	0.41	0.06	2.96	0.380019	0.630586	FALSE
Diseases of the nervous system	G61	Inflammatory polyneuropathy	295	243	16.95	3.17	1.96	0.73	5.27	0.182473	0.362545	FALSE
Diseases of the nervous system	G62	Other polyneuropathies	520	558	23	4.3	3.73	2.36	5.9	1.82209e-08	1.54282e-07	TRUE
Diseases of the nervous system	G63	Polyneuropathy in diseases classified elsewhere	105	0	28.6	-10.96	34.72	4.8	251.21	0.000442814	0.00204688	TRUE
Diseases of the nervous system	G64	Other disorders of peripheral nervous system	173	199	22.57	-2.95	1.09	0.27	4.38	0.905633	0.999512	FALSE
Diseases of the nervous system	G70	Myasthenia gravis and other myoneural disorders	171	172	18.72	2.68	2.2	0.7	6.9	0.176626	0.356399	FALSE
Diseases of the nervous system	G71	Primary disorders of muscles	932	573	10.12	-5.16	1.2	0.5	2.89	0.687721	0.900398	FALSE
Diseases of the nervous system	G72	Other myopathies	458	391	16.59	-3.85	1.97	0.88	4.42	0.0998366	0.231928	FALSE
Diseases of the nervous system	G80	Infantile cerebral palsy	4010	2861	4.67	-13.65	0.43	0.22	0.87	0.018478	0.0567494	FALSE
Diseases of the nervous system	G81	Hemiplegia	1043	811	5.69	12.16	0.19	0.03	1.33	0.0941181	0.221483	FALSE
Diseases of the nervous system	G82	Paraplegia and tetraplegia	1688	1177	10.59	6.1	0.52	0.22	1.26	0.148365	0.311876	FALSE
Diseases of the nervous system	G83	Other paralytic syndromes	366	368	14.28	0.09	1.34	0.5	3.6	0.558582	0.803294	FALSE
Diseases of the nervous system	G90	Disorders of autonomic nervous system	375	554	16.55	3.83	1.82	0.9	3.66	0.0931325	0.219734	FALSE
Diseases of the nervous system	G91	Hydrocephalus	1413	981	3.73	-6.63	1.03	0.46	2.29	0.95013	0.999512	FALSE
Diseases of the nervous system	G93	Other disorders of brain	1703	2301	17.92	1.83	1.22	0.8	1.86	0.357635	0.60564	FALSE
Diseases of the nervous system	G94	Other disorders of brain in diseases classified elsewhere	283	259	10.56		0	0	9.2756e+117	0.936629	0.999512	FALSE
Diseases of the nervous system	G95	Other diseases of spinal cord	489	521	19.01	0.26	0.96	0.36	2.57	0.933995	0.999512	FALSE
Diseases of the nervous system	G96	Other disorders of central nervous system	3044	3759	19.78	1.91	1.31	0.97	1.77	0.0801043	0.19457	FALSE
Diseases of the nervous system	G97	Postprocedural disorders of nervous system, not elsewhere classified	375	686	21.48	-2.76	1.36	0.7	2.63	0.360318	0.609044	FALSE
Diseases of the nervous system	G98	Other disorders of nervous system, not elsewhere classified	2678	3046	15.54	4.48	1.18	0.78	1.78	0.439232	0.687296	FALSE
Diseases of the nervous system	G99	Other disorders of nervous system in diseases classified elsewhere	171	178	14.48	7.22	2.74	1.01	7.39	0.0466646	0.125083	FALSE
Diseases of the eye and adnexa	H00	Hordeolum and chalazion	5166	6272	12.57	-5.54	1.12	0.84	1.49	0.457923	0.701993	FALSE
Diseases of the eye and adnexa	H01	Other inflammation of eyelid	1742	1984	18.1	4.06	1.27	0.79	2.02	0.32061	0.567329	FALSE
Diseases of the eye and adnexa	H02	Other disorders of eyelid	2187	2756	18.39	5.73	1.58	1.13	2.19	0.00680838	0.0251327	TRUE
Diseases of the eye and adnexa	H03	Disorders of eyelid in diseases classified elsewhere	160	166	7.59	12.81	1.87	0.46	7.53	0.381535	0.630786	FALSE
Diseases of the eye and adnexa	H04	Disorders of lacrimal system	1827	1922	2.44	0.69	0.54	0.24	1.21	0.13383	0.289378	FALSE
Diseases of the eye and adnexa	H05	Disorders of orbit	1086	939	10.96	-16.28	1.16	0.55	2.44	0.69845	0.910498	FALSE
Diseases of the eye and adnexa	H06	Disorders of lacrimal system and orbit in diseases classified elsewhere	0	183	24.28		0	0	Inf	0.996897	0.999512	FALSE
Diseases of the eye and adnexa	H10	Conjunctivitis	23549	19524	12.17	-2.42	1.39	1.2	1.61	8.79575e-06	5.45818e-05	TRUE
Diseases of the eye and adnexa	H11	Other disorders of conjunctiva	2131	1503	15.45	-2.94	1.97	1.3	2.98	0.00130355	0.0056508	TRUE
Diseases of the eye and adnexa	H13	Disorders of conjunctiva in diseases classified elsewhere	185	160	10.71	-2.5	0.98	0.14	7.04	0.987911	0.999512	FALSE
Diseases of the eye and adnexa	H15	Disorders of sclera	326	350	20.29	3.37	0.33	0.05	2.38	0.273765	0.500062	FALSE
Diseases of the eye and adnexa	H16	Keratitis	4073	3710	21.6	1.53	1.23	0.9	1.67	0.187026	0.369163	FALSE
Diseases of the eye and adnexa	H17	Corneal scars and opacities	441	329	15.49	2.53	1.21	0.39	3.77	0.744952	0.944171	FALSE
Diseases of the eye and adnexa	H18	Other disorders of cornea	2251	992	21.97	1.53	1.45	0.84	2.52	0.179972	0.36074	FALSE
Diseases of the eye and adnexa	H19	Disorders of sclera and cornea in diseases classified elsewhere	375	403	20.15	4.13	1.4	0.58	3.39	0.452898	0.696648	FALSE
Diseases of the eye and adnexa	H20	Iridocyclitis	1754	1757	20.87	6.02	1.08	0.67	1.74	0.765956	0.957181	FALSE
Diseases of the eye and adnexa	H21	Other disorders of iris and ciliary body	862	373	14.28	10.7	0.32	0.04	2.26	0.252697	0.472048	FALSE
Diseases of the eye and adnexa	H22	Disorders of iris and ciliary body in diseases classified elsewhere	0	119	15.47		0	0	4.83399e+198	0.960696	0.999512	FALSE
Diseases of the eye and adnexa	H25	Senile cataract	590	602	20.5	2.45	2.07	1.17	3.67	0.0128051	0.0428096	TRUE
Diseases of the eye and adnexa	H26	Other cataract	1125	790	14.11	0.48	1.1	0.52	2.32	0.79532	0.967195	FALSE
Diseases of the eye and adnexa	H27	Other disorders of lens	366	243	9.49	-18.38	0.55	0.08	3.92	0.550957	0.800659	FALSE
Diseases of the eye and adnexa	H30	Chorioretinal inflammation	422	504	20.38	3.91	0.46	0.12	1.86	0.278669	0.50596	FALSE
Diseases of the eye and adnexa	H31	Other disorders of choroid	212	171	14.45	-2.71	0.77	0.11	5.47	0.789578	0.966821	FALSE
Diseases of the eye and adnexa	H33	Retinal detachments and breaks	848	475	19.03	0.28	2.3	1.23	4.31	0.00917266	0.0325899	TRUE
Diseases of the eye and adnexa	H34	Retinal vascular occlusions	101	0	24.78		0	0	Inf	0.999494	0.999512	FALSE
Diseases of the eye and adnexa	H35	Other retinal disorders	2399	1863	12.53	-2.2	0.77	0.41	1.44	0.41463	0.661675	FALSE
Diseases of the eye and adnexa	H36	Retinal disorders in diseases classified elsewhere	1602	1458	21.7	2.19	2.29	1.61	3.26	3.64562e-06	2.4109e-05	TRUE
Diseases of the eye and adnexa	H40	Glaucoma	611	464	17.17	-0.93	0.77	0.25	2.38	0.644449	0.873054	FALSE
Diseases of the eye and adnexa	H43	Disorders of vitreous body	684	458	20.78	6.49	0.93	0.35	2.48	0.878099	0.999512	FALSE
Diseases of the eye and adnexa	H44	Disorders of globe	967	1242	23	2.42	0.83	0.45	1.55	0.567283	0.809842	FALSE
Diseases of the eye and adnexa	H46	Optic neuritis	350	803	23.35	3.59	0.76	0.34	1.7	0.501259	0.754387	FALSE
Diseases of the eye and adnexa	H47	Other disorders of optic [2nd] nerve and visual pathways	1839	2398	13.98	1.46	1.02	0.63	1.64	0.937875	0.999512	FALSE
Diseases of the eye and adnexa	H48	Disorders of optic [2nd] nerve and visual pathways in diseases classified elsewhere	280	291	9.69	-0.91	0.96	0.24	3.84	0.949469	0.999512	FALSE
Diseases of the eye and adnexa	H49	Paralytic strabismus	1288	1274	11.32	-8.46	1.68	0.99	2.84	0.0554876	0.143224	FALSE
Diseases of the eye and adnexa	H50	Other strabismus	11842	12263	6.51	-11.38	1.3	1.07	1.59	0.0100066	0.0352761	TRUE
Diseases of the eye and adnexa	H51	Other disorders of binocular movement	601	761	11.57	-4.95	1.11	0.5	2.48	0.798436	0.969682	FALSE
Diseases of the eye and adnexa	H52	Disorders of refraction and accommodation	15189	16420	12.32	-1.04	1.05	0.88	1.27	0.569392	0.809842	FALSE
Diseases of the eye and adnexa	H53	Visual disturbances	6734	7581	13.95	-0.78	1.3	1.02	1.65	0.0331937	0.094869	FALSE
Diseases of the eye and adnexa	H54	Blindness and low vision	1560	1676	11.63	3.05	1.45	0.88	2.37	0.142828	0.303762	FALSE
Diseases of the eye and adnexa	H55	Nystagmus and other irregular eye movements	1024	842	6.79	-4	0.87	0.32	2.32	0.775103	0.962839	FALSE
Diseases of the eye and adnexa	H57	Other disorders of eye and adnexa	8722	8748	17.03	2.32	1.77	1.45	2.16	2.32949e-08	1.88439e-07	TRUE
Diseases of the eye and adnexa	H58	Other disorders of eye and adnexa in diseases classified elsewhere	214	232	14.36	-7.15	1.68	0.54	5.25	0.373605	0.624148	FALSE
Diseases of the eye and adnexa	H59	Postprocedural disorders of eye and adnexa, not elsewhere classified	132	135	10.64	-5.5	1.01	0.14	7.24	0.991563	0.999512	FALSE
Diseases of the ear and mastoid process	H60	Otitis externa	7242	7812	15.7	0.41	1.68	1.36	2.08	1.75005e-06	1.24846e-05	TRUE
Diseases of the ear and mastoid process	H61	Other disorders of external ear	2379	2297	15.58	-0.68	1.51	1.02	2.24	0.0419353	0.114438	FALSE
Diseases of the ear and mastoid process	H62	Disorders of external ear in diseases classified elsewhere	350	282	12.42	-6.59	1.16	0.29	4.68	0.831189	0.99217	FALSE
Diseases of the ear and mastoid process	H65	Nonsuppurative otitis media	35531	26737	3.1	-14.55	1.09	0.94	1.28	0.258745	0.478414	FALSE
Diseases of the ear and mastoid process	H66	Suppurative and unspecified otitis media	34624	28295	1.96	-15.51	1.28	1.1	1.49	0.00168421	0.00716384	TRUE
Diseases of the ear and mastoid process	H68	Eustachian salpingitis and obstruction	2543	2349	6.79	-11.28	1.08	0.67	1.74	0.764902	0.957181	FALSE
Diseases of the ear and mastoid process	H69	Other disorders of Eustachian tube	114	155	18.72	-5.47	2.77	0.88	8.72	0.0807279	0.19556	FALSE
Diseases of the ear and mastoid process	H70	Mastoiditis and related conditions	913	646	2.63	-10.72	0.32	0.05	2.26	0.253438	0.472458	FALSE
Diseases of the ear and mastoid process	H71	Cholesteatoma of middle ear	3030	2132	11.86	-1.4	1.11	0.71	1.75	0.64811	0.875175	FALSE
Diseases of the ear and mastoid process	H72	Perforation of tympanic membrane	9569	8927	10.69	-10.13	0.86	0.66	1.14	0.292962	0.526634	FALSE
Diseases of the ear and mastoid process	H73	Other disorders of tympanic membrane	516	490	9.22	-4.32	1.43	0.59	3.46	0.42523	0.671182	FALSE
Diseases of the ear and mastoid process	H74	Other disorders of middle ear and mastoid	666	583	11.13	-8.34	1.72	0.86	3.47	0.126516	0.277539	FALSE
Diseases of the ear and mastoid process	H80	Otosclerosis	386	744	18.81	-1.6	0.71	0.3	1.72	0.45215	0.696648	FALSE
Diseases of the ear and mastoid process	H81	Disorders of vestibular function	2217	3478	23.62	1.96	1.38	1.02	1.85	0.0339152	0.0960223	FALSE
Diseases of the ear and mastoid process	H82	Vertiginous syndromes in diseases classified elsewhere	108	213	20.62	6.32	3.48	1.54	7.86	0.00265011	0.0107668	TRUE
Diseases of the ear and mastoid process	H83	Other diseases of inner ear	413	249	18.7	0.48	3.04	1.43	6.44	0.00375861	0.0148056	TRUE
Diseases of the ear and mastoid process	H90	Conductive and sensorineural hearing loss	8827	9501	9.56	-4.22	0.77	0.58	1.03	0.0823525	0.197908	FALSE
Diseases of the ear and mastoid process	H91	Other hearing loss	7890	7966	10.92	-2.22	0.97	0.74	1.28	0.82707	0.989268	FALSE
Diseases of the ear and mastoid process	H92	Otalgia and effusion of ear	3319	3935	14.06	0.68	1.53	1.07	2.19	0.0183349	0.0565013	FALSE
Diseases of the ear and mastoid process	H93	Other disorders of ear, not elsewhere classified	3972	3910	15.39	1.31	0.91	0.62	1.33	0.633519	0.869649	FALSE
Diseases of the ear and mastoid process	H94	Other disorders of ear in diseases classified elsewhere	309	205	7.56		0	0	4.17951e+117	0.936354	0.999512	FALSE
Diseases of the ear and mastoid process	H95	Postprocedural disorders of ear and mastoid process, not elsewhere classified	211	150	18.9	-9.98	0.8	0.11	5.74	0.827092	0.989268	FALSE
Diseases of the circulatory system	I10	Essential (primary) hypertension	3222	3865	25.37	1.55	1.31	0.99	1.73	0.0559659	0.144049	FALSE
Diseases of the circulatory system	I12	Hypertensive renal disease	102	0	14.48		0	0	5.55411e+263	0.97811	0.999512	FALSE
Diseases of the circulatory system	I15	Secondary hypertension	793	845	18.44	4.51	1.26	0.63	2.52	0.521058	0.775069	FALSE
Diseases of the circulatory system	I20	Angina pectoris	615	435	22.78	7.98	1.06	0.44	2.56	0.894139	0.999512	FALSE
Diseases of the circulatory system	I21	Acute myocardial infarction	347	128	28.04	14.73	1.36	0.34	5.5	0.66554	0.883646	FALSE
Diseases of the circulatory system	I25	Chronic ischaemic heart disease	276	174	24.26	5.48	1.09	0.27	4.4	0.902556	0.999512	FALSE
Diseases of the circulatory system	I26	Pulmonary embolism	554	1448	24.26	2.56	1.84	1.25	2.69	0.00181001	0.00757038	TRUE
Diseases of the circulatory system	I27	Other pulmonary heart diseases	150	176	14.03	-5.09	1.72	0.43	6.94	0.447645	0.693553	FALSE
Diseases of the circulatory system	I30	Acute pericarditis	1995	536	22.09	-0.28	1.08	0.48	2.4	0.859579	0.999512	FALSE
Diseases of the circulatory system	I31	Other diseases of pericardium	327	216	20.55	-3.01	2.19	0.81	5.9	0.120109	0.266713	FALSE
Diseases of the circulatory system	I33	Acute and subacute endocarditis	203	131	15.92	3.82	0.91	0.13	6.48	0.920936	0.999512	FALSE
Diseases of the circulatory system	I34	Nonrheumatic mitral valve disorders	491	839	15.85	-0.38	0.51	0.17	1.6	0.249517	0.468222	FALSE
Diseases of the circulatory system	I35	Nonrheumatic aortic valve disorders	1036	652	18.48	1.06	2.42	1.4	4.2	0.00161285	0.00692534	TRUE
Diseases of the circulatory system	I36	Nonrheumatic tricuspid valve disorders	100	101	11.31		0	0	5.52122e+196	0.960657	0.999512	FALSE
Diseases of the circulatory system	I37	Pulmonary valve disorders	292	309	12.53	-4.21	0.5	0.07	3.58	0.492116	0.745581	FALSE
Diseases of the circulatory system	I38	Endocarditis, valve unspecified	125	0	21.69		0	0	6.2493e+265	0.977542	0.999512	FALSE
Diseases of the circulatory system	I40	Acute myocarditis	715	143	21.51	4.2	2.81	1.04	7.56	0.0413997	0.114006	FALSE
Diseases of the circulatory system	I42	Cardiomyopathy	817	539	16.55	5.15	0.94	0.35	2.53	0.908399	0.999512	FALSE
Diseases of the circulatory system	I44	Atrioventricular and left bundle-branch block	504	491	18.17	0.93	1.69	0.8	3.57	0.168714	0.345044	FALSE
Diseases of the circulatory system	I45	Other conduction disorders	1582	1210	18.48	0.01	3.19	2.24	4.53	1.12905e-10	1.21777e-09	TRUE
Diseases of the circulatory system	I46	Cardiac arrest	727	389	21.24	6.96	2.29	1.13	4.6	0.0207747	0.0629494	FALSE
Diseases of the circulatory system	I47	Paroxysmal tachycardia	3993	5511	18.6	2.41	1.3	1	1.69	0.0473563	0.126191	FALSE
Diseases of the circulatory system	I48	Atrial fibrillation and flutter	1382	628	24.06	4.67	1.19	0.59	2.39	0.627646	0.865521	FALSE
Diseases of the circulatory system	I49	Other cardiac arrhythmias	2296	2934	21.26	4.05	1.18	0.82	1.68	0.372509	0.624148	FALSE
Diseases of the circulatory system	I50	Heart failure	866	540	19.79	4.33	1.39	0.62	3.12	0.418422	0.66624	FALSE
Diseases of the circulatory system	I51	Complications and ill-defined descriptions of heart disease	1078	1019	20.85	4.53	2.38	1.54	3.67	8.86433e-05	0.000464224	TRUE
Diseases of the circulatory system	I60	Subarachnoid haemorrhage	429	289	21.67	0.84	1.71	0.7	4.13	0.236035	0.44926	FALSE
Diseases of the circulatory system	I61	Intracerebral haemorrhage	607	363	17.84	7.98	0.66	0.16	2.64	0.552861	0.801428	FALSE
Diseases of the circulatory system	I63	Cerebral infarction	754	767	21.83	0.66	1.64	0.9	2.98	0.104338	0.239093	FALSE
Diseases of the circulatory system	I64	Stroke, not specified as haemorrhage or infarction	281	354	22.61	0.02	1.69	0.75	3.79	0.202922	0.396645	FALSE
Diseases of the circulatory system	I67	Other cerebrovascular diseases	414	558	21.57	2.53	1.44	0.68	3.03	0.341391	0.584689	FALSE
Diseases of the circulatory system	I69	Sequelae of cerebrovascular disease	573	503	22.16	0.19	1.05	0.43	2.53	0.913975	0.999512	FALSE
Diseases of the circulatory system	I70	Atherosclerosis	110	141	20.56	5.68	2.09	0.67	6.57	0.20577	0.40006	FALSE
Diseases of the circulatory system	I71	Aortic aneurysm and dissection	292	150	23.46	5.38	1.47	0.36	5.95	0.586523	0.826422	FALSE
Diseases of the circulatory system	I72	Other aneurysm	123	0	19.75		0	0	Inf	0.999496	0.999512	FALSE
Diseases of the circulatory system	I73	Other peripheral vascular diseases	744	1501	19.21	0.79	3.14	2.26	4.36	8.0983e-12	1.00508e-10	TRUE
Diseases of the circulatory system	I74	Arterial embolism and thrombosis	157	188	20.81	0.51	1.75	0.56	5.47	0.338314	0.582723	FALSE
Diseases of the circulatory system	I77	Other disorders of arteries and arterioles	207	196	12.65	2.68	1.06	0.26	4.29	0.930471	0.999512	FALSE
Diseases of the circulatory system	I78	Diseases of capillaries	699	1280	17.13	2.08	0.93	0.5	1.73	0.808616	0.97942	FALSE
Diseases of the circulatory system	I80	Phlebitis and thrombophlebitis	1792	3439	24.57	4.98	1.35	1.02	1.8	0.0384112	0.107079	FALSE
Diseases of the circulatory system	I82	Other venous embolism and thrombosis	542	1002	23.79	4.92	1.99	1.27	3.14	0.00295408	0.0118425	TRUE
Diseases of the circulatory system	I83	Varicose veins of lower extremities	2334	4584	27.37	5.73	1.47	1.17	1.86	0.0011635	0.00509242	TRUE
Diseases of the circulatory system	I84	Haemorrhoids	1654	1451	19.72	-1.11	1.86	1.28	2.71	0.00119172	0.00519086	TRUE
Diseases of the circulatory system	I86	Varicose veins of other sites	3485	145	20.23	0.56	1.39	0.44	4.33	0.572706	0.813278	FALSE
Diseases of the circulatory system	I87	Other disorders of veins	207	359	23.08	3.02	2.05	0.97	4.33	0.0611678	0.154799	FALSE
Diseases of the circulatory system	I88	Nonspecific lymphadenitis	5140	5061	12.34	-1.32	1.65	1.25	2.17	0.000378321	0.0017668	TRUE
Diseases of the circulatory system	I89	Other noninfective disorders of lymphatic vessels and lymph nodes	1394	1158	16.32	1.71	1.71	1.01	2.89	0.0472958	0.126191	FALSE
Diseases of the circulatory system	I95	Hypotension	722	1415	16.72	0.71	2.23	1.46	3.41	0.000196808	0.000985126	TRUE
Diseases of the circulatory system	I99	Other and unspecified disorders of circulatory system	282	281	18.7	0.88	3.42	1.76	6.64	0.000292549	0.001425	TRUE
Diseases of the respiratory system	J00	Acute nasopharyngitis [common cold]	24019	19567	1.13	-16	1.25	1.03	1.52	0.0237657	0.0705958	FALSE
Diseases of the respiratory system	J01	Acute sinusitis	4918	6920	21.08	4.46	1.55	1.26	1.92	4.45327e-05	0.000246016	TRUE
Diseases of the respiratory system	J02	Acute pharyngitis	6290	7242	14.48	1.68	1.37	1.08	1.75	0.0108249	0.0378662	TRUE
Diseases of the respiratory system	J03	Acute tonsillitis	50038	55272	13.29	-1.18	1.41	1.28	1.55	1.72148e-12	2.36312e-11	TRUE
Diseases of the respiratory system	J04	Acute laryngitis and tracheitis	2880	2346	6.8	-3.61	2.15	1.49	3.11	4.51821e-05	0.000248091	TRUE
Diseases of the respiratory system	J05	Acute obstructive laryngitis [croup] and epiglottitis	35126	17442	2.37	-15.79	1.2	0.98	1.46	0.0788421	0.192536	FALSE
Diseases of the respiratory system	J06	Acute upper respiratory infections of multiple and unspecified sites	21562	23630	8.16	2.19	1.67	1.41	1.97	1.37201e-09	1.30847e-08	TRUE
Diseases of the respiratory system	J09	Influenza due to identified zoonotic or pandemic influenza virus	1869	2132	17.32	3.58	1.88	1.21	2.93	0.00501494	0.019171	TRUE
Diseases of the respiratory system	J10	Influenza and pneumonia	1276	1238	7.9	1.16	1.05	0.5	2.22	0.889444	0.999512	FALSE
Diseases of the respiratory system	J11	Influenza, virus not identified	5137	5071	11.08	-2.25	1.58	1.22	2.06	0.000593361	0.00270143	TRUE
Diseases of the respiratory system	J12	Viral pneumonia, not elsewhere classified	11417	9055	0.72	-17.83	1.24	0.91	1.68	0.169402	0.345671	FALSE
Diseases of the respiratory system	J13	Pneumonia due to Streptococcus pneumoniae	1698	1337	2.43	-13.47	0.43	0.14	1.33	0.141503	0.302427	FALSE
Diseases of the respiratory system	J14	Pneumonia due to Haemophilus influenzae	1618	1203	1.44	-12.88	1.15	0.55	2.43	0.708665	0.917215	FALSE
Diseases of the respiratory system	J15	Bacterial pneumonia, not elsewhere classified	7421	6443	6.78	-0.77	1.4	1.06	1.85	0.0187526	0.057205	FALSE
Diseases of the respiratory system	J16	Pneumonia due to other infectious organisms, not elsewhere classified	336	290	2.63	-12.96	2.65	1.09	6.43	0.0309475	0.089049	FALSE
Diseases of the respiratory system	J17	Pneumonia in diseases classified elsewhere	564	427	1.74	-18.42	2.09	0.86	5.05	0.102329	0.236506	FALSE
Diseases of the respiratory system	J18	Pneumonia, organism unspecified	40721	34203	2.89	-8.19	1.33	1.17	1.51	8.45908e-06	5.28547e-05	TRUE
Diseases of the respiratory system	J20	Acute bronchitis	38720	25155	1.14	-17.1	1.3	1.09	1.54	0.00288922	0.0116339	TRUE
Diseases of the respiratory system	J21	Acute bronchiolitis	5682	4186	0.59	-17.81	0.86	0.46	1.6	0.631559	0.868274	FALSE
Diseases of the respiratory system	J22	Unspecified acute lower respiratory infection	443	516	18.77	0.26	2.02	1	4.07	0.0486002	0.127628	FALSE
Diseases of the respiratory system	J30	Vasomotor and allergic rhinitis	21222	16536	12.37	-3.22	1.16	0.97	1.39	0.0987277	0.230534	FALSE
Diseases of the respiratory system	J31	Chronic rhinitis, nasopharyngitis and pharyngitis	1888	1776	16.76	-1.5	1.42	0.92	2.22	0.116358	0.260941	FALSE
Diseases of the respiratory system	J32	Chronic sinusitis	2770	3109	21.42	1.19	1.8	1.36	2.37	3.74218e-05	0.000210585	TRUE
Diseases of the respiratory system	J33	Nasal polyp	1712	1254	19.02	-3.54	1.01	0.56	1.83	0.966742	0.999512	FALSE
Diseases of the respiratory system	J34	Other disorders of nose and nasal sinuses	15548	9135	21.81	2.07	1.11	0.9	1.36	0.320128	0.567329	FALSE
Diseases of the respiratory system	J35	Chronic diseases of tonsils and adenoids	55117	63054	8.27	-7.01	1.36	1.25	1.48	1.63976e-12	2.28558e-11	TRUE
Diseases of the respiratory system	J36	Peritonsillar abscess	8361	8040	18.09	-1.54	1.2	0.97	1.49	0.0872699	0.208613	FALSE
Diseases of the respiratory system	J37	Chronic laryngitis and laryngotracheitis	582	512	12.94	3.23	1.3	0.54	3.13	0.564029	0.807283	FALSE
Diseases of the respiratory system	J38	Diseases of vocal cords and larynx, not elsewhere classified	2722	3197	13.43	-2.67	1.57	1.13	2.18	0.00648069	0.0242624	TRUE
Diseases of the respiratory system	J39	Other diseases of upper respiratory tract	3044	2749	2.4	-1.44	1.44	0.89	2.33	0.13254	0.28747	FALSE
Diseases of the respiratory system	J40	Bronchitis, not specified as acute or chronic	1884	1414	1.89	-12.87	2.23	1.38	3.61	0.00102193	0.00453856	TRUE
Diseases of the respiratory system	J42	Unspecified chronic bronchitis	125	118	6.61	-20	1.08	0.15	7.76	0.936669	0.999512	FALSE
Diseases of the respiratory system	J43	Emphysema	240	0	21.12		0	0	9.75769e+159	0.964001	0.999512	FALSE
Diseases of the respiratory system	J44	Other chronic obstructive pulmonary disease	3217	2001	2.04	-16.5	1.82	1.18	2.8	0.00664465	0.0246816	TRUE
Diseases of the respiratory system	J45	Asthma	81752	61787	5.13	-8.38	1.3	1.18	1.43	5.62261e-08	4.39146e-07	TRUE
Diseases of the respiratory system	J46	Status asthmaticus	2725	2006	8.68	1.65	1.77	1.14	2.75	0.0114975	0.0390139	TRUE
Diseases of the respiratory system	J47	Bronchiectasis	301	353	16.47	-1.8	2.55	1.21	5.4	0.014299	0.0471089	TRUE
Diseases of the respiratory system	J68	Respiratory conditions due to inhalation of chemicals, gases, fumes and vapours	296	230	17.46	0.43	2.17	0.81	5.84	0.124887	0.275297	FALSE
Diseases of the respiratory system	J69	Pneumonitis due to solids and liquids	867	536	3.03	-11.85	1.2	0.45	3.21	0.716052	0.922821	FALSE
Diseases of the respiratory system	J84	Other interstitial pulmonary diseases	398	400	15.91	2.99	1.01	0.32	3.15	0.986485	0.999512	FALSE
Diseases of the respiratory system	J85	Abscess of lung and mediastinum	170	110	17.17	3.32	2.17	0.54	8.8	0.276919	0.503792	FALSE
Diseases of the respiratory system	J86	Pyothorax	336	266	12.97	1.15	0.99	0.25	4	0.993628	0.999512	FALSE
Diseases of the respiratory system	J90	Pleural effusion, not elsewhere classified	389	307	20.35	9.98	0.39	0.05	2.76	0.344606	0.587971	FALSE
Diseases of the respiratory system	J91	Pleural effusion in conditions classified elsewhere	119	139	15.56	-2.84	0.88	0.12	6.33	0.902756	0.999512	FALSE
Diseases of the respiratory system	J93	Pneumothorax	3166	690	20.73	0.72	0.56	0.21	1.5	0.250506	0.468922	FALSE
Diseases of the respiratory system	J94	Other pleural conditions	266	167	17.95	-4.8	0.73	0.1	5.23	0.75631	0.953013	FALSE
Diseases of the respiratory system	J95	Postprocedural respiratory disorders, not elsewhere classified	305	202	16.44	15.01	0.72	0.1	5.12	0.740813	0.943542	FALSE
Diseases of the respiratory system	J96	Respiratory failure, not elsewhere classified	6364	4905	6.27	0.83	1.96	1.46	2.62	6.83451e-06	4.36061e-05	TRUE
Diseases of the respiratory system	J98	Other respiratory disorders	3856	3173	5.7	-5.27	1.22	0.78	1.92	0.384487	0.631522	FALSE
Diseases of the respiratory system	J99	Respiratory disorders in diseases classified elsewhere	291	218	5.84	-5.77	1.69	0.54	5.27	0.368504	0.620144	FALSE
Diseases of the digestive system	K00	Disorders of tooth development and eruption	14285	16627	14.9	-3.62	0.9	0.74	1.1	0.301048	0.536908	FALSE
Diseases of the digestive system	K01	Embedded and impacted teeth	6180	7233	16.53	-4.71	0.98	0.76	1.26	0.876495	0.999512	FALSE
Diseases of the digestive system	K02	Dental caries	6456	4965	6.93	-4.86	0.74	0.51	1.08	0.117341	0.262496	FALSE
Diseases of the digestive system	K03	Other diseases of hard tissues of teeth	2179	1994	15.96	-2.54	1.28	0.8	2.03	0.301751	0.537104	FALSE
Diseases of the digestive system	K04	Diseases of pulp and periapical tissues	2395	2167	16.47	1.06	1.26	0.85	1.87	0.256794	0.475777	FALSE
Diseases of the digestive system	K05	Gingivitis and periodontal diseases	1590	1570	19.46	0.19	1.34	0.85	2.11	0.206678	0.400964	FALSE
Diseases of the digestive system	K06	Other disorders of gingiva and edentulous alveolar ridge	560	608	14.85	4.39	2.29	1.26	4.17	0.00643661	0.0241974	TRUE
Diseases of the digestive system	K07	Dentofacial anomalies [including malocclusion]	17735	23615	17.21	-1.94	1.07	0.93	1.24	0.327829	0.570083	FALSE
Diseases of the digestive system	K08	Other disorders of teeth and supporting structures	4422	4044	18.5	3.43	1.8	1.4	2.32	5.8617e-06	3.82065e-05	TRUE
Diseases of the digestive system	K09	Cysts of oral region, not elsewhere classified	1334	1172	14.18	-4.14	0.94	0.49	1.82	0.86324	0.999512	FALSE
Diseases of the digestive system	K10	Other diseases of jaws	893	1059	18.26	3.26	0.93	0.46	1.87	0.838788	0.995992	FALSE
Diseases of the digestive system	K11	Diseases of salivary glands	3143	3338	15.22	0.67	2.19	1.66	2.87	2.00774e-08	1.66882e-07	TRUE
Diseases of the digestive system	K12	Stomatitis and related lesions	3685	3779	10.55	-0.1	1.33	0.95	1.86	0.10119	0.23447	FALSE
Diseases of the digestive system	K13	Other diseases of lip and oral mucosa	1017	1084	17.12	1.01	1.95	1.19	3.19	0.00834144	0.0299894	TRUE
Diseases of the digestive system	K14	Diseases of tongue	593	621	15.22	0.85	0.99	0.37	2.64	0.980097	0.999512	FALSE
Diseases of the digestive system	K20	Diseases of oesophagus, stomach and duodenum	1555	930	22.66	7.35	2.45	1.59	3.78	5.13288e-05	0.000278466	TRUE
Diseases of the digestive system	K21	Gastro-oesophageal reflux disease	12122	12287	17.57	1.86	1.95	1.66	2.28	9.17902e-17	1.66324e-15	TRUE
Diseases of the digestive system	K22	Other diseases of oesophagus	1654	1312	20.78	5.14	2.45	1.68	3.57	2.83407e-06	1.93058e-05	TRUE
Diseases of the digestive system	K25	Gastric ulcer	844	1023	23.13	3.6	2.59	1.75	3.83	1.79412e-06	1.2699e-05	TRUE
Diseases of the digestive system	K26	Duodenal ulcer	353	207	20.91	9.11	1.37	0.44	4.29	0.585074	0.825665	FALSE
Diseases of the digestive system	K27	Peptic ulcer, site unspecified	197	224	21.71	-0.75	4.54	2.41	8.56	3.01737e-06	2.0401e-05	TRUE
Diseases of the digestive system	K29	Gastritis and duodenitis	4262	5473	20.12	0.61	1.76	1.43	2.17	1.00795e-07	7.67393e-07	TRUE
Diseases of the digestive system	K30	Dyspepsia	5230	8586	21.35	0	1.89	1.61	2.22	1.04136e-14	1.5991e-13	TRUE
Diseases of the digestive system	K31	Other diseases of stomach and duodenum	932	596	0.39	4.12	4.76	2.89	7.84	8.45705e-10	8.23881e-09	TRUE
Diseases of the digestive system	K35	Acute appendicitis	33031	29382	14.84	-4.03	1.28	1.14	1.43	2.53195e-05	0.000145186	TRUE
Diseases of the digestive system	K37	Unspecified appendicitis	4446	4768	18.53	2.2	1.43	1.07	1.92	0.0168095	0.0534367	FALSE
Diseases of the digestive system	K38	Other diseases of appendix	0	109	18.53	10.53	2.25	0.55	9.15	0.256	0.475279	FALSE
Diseases of the digestive system	K40	Inguinal hernia	31607	8178	5.15	-12.03	1.17	0.92	1.48	0.203311	0.396645	FALSE
Diseases of the digestive system	K41	Femoral hernia	232	334	16.75	6.86	1.37	0.51	3.66	0.535638	0.789086	FALSE
Diseases of the digestive system	K42	Umbilical hernia	5919	5906	5.47	-2.8	1.35	1.02	1.77	0.0343596	0.0969776	FALSE
Diseases of the digestive system	K43	Ventral hernia	1365	1517	21.55	7.06	1.49	0.96	2.32	0.0774203	0.189575	FALSE
Diseases of the digestive system	K44	Diaphragmatic hernia	2738	2632	24.03	1.86	1.88	1.43	2.48	7.26379e-06	4.6021e-05	TRUE
Diseases of the digestive system	K45	Other abdominal hernia	1168	1249	15.92	3.42	1.31	0.76	2.27	0.329604	0.570966	FALSE
Diseases of the digestive system	K46	Unspecified abdominal hernia	310	329	20.02	7.87	1.53	0.57	4.11	0.398027	0.64742	FALSE
Diseases of the digestive system	K50	Crohn's disease [regional enteritis]	4147	4751	20.44	2.77	0.95	0.7	1.3	0.748498	0.945801	FALSE
Diseases of the digestive system	K51	Ulcerative colitis	4856	5277	21.56	0.83	1.38	1.09	1.76	0.00772547	0.0283371	TRUE
Diseases of the digestive system	K52	Other noninfective gastroenteritis and colitis	12788	11941	12.48	-0.42	1.67	1.4	1.98	7.01041e-09	6.10714e-08	TRUE
Diseases of the digestive system	K55	Vascular disorders of intestine	141	137	20.71	3.21	3.15	1.17	8.53	0.0237457	0.0705958	FALSE
Diseases of the digestive system	K56	Paralytic ileus and intestinal obstruction without hernia	2696	2102	14.05	2.35	1.79	1.24	2.58	0.00194479	0.00804555	TRUE
Diseases of the digestive system	K57	Diverticular disease of intestine	810	440	29.81	1.32	1.37	0.65	2.9	0.40392	0.654655	FALSE
Diseases of the digestive system	K58	Irritable bowel syndrome	5155	13959	22.36	1.33	1.71	1.49	1.95	4.19443e-15	7.03733e-14	TRUE
Diseases of the digestive system	K59	Other functional intestinal disorders	40348	52045	9.6	-0.26	1.86	1.69	2.04	5.73188e-38	2.07723e-36	TRUE
Diseases of the digestive system	K60	Fissure and fistula of anal and rectal regions	6425	6809	22.18	3.05	1.6	1.3	1.96	6.45083e-06	4.17461e-05	TRUE
Diseases of the digestive system	K61	Abscess of anal and rectal regions	6052	3144	21.64	2.31	1.64	1.22	2.18	0.000867696	0.00389175	TRUE
Diseases of the digestive system	K62	Other diseases of anus and rectum	8758	8385	20.34	3.28	1.75	1.46	2.1	1.95166e-09	1.84188e-08	TRUE
Diseases of the digestive system	K63	Other diseases of intestine	1352	1565	21.36	3.35	1.79	1.19	2.68	0.00488491	0.0187531	TRUE
Diseases of the digestive system	K64	Haemorrhoids and perianal venous thrombosis	5136	6759	27.2	5.76	1.42	1.16	1.73	0.000708358	0.00320886	TRUE
Diseases of the digestive system	K65	Peritonitis	1149	1089	16.55	-3.84	1.69	1.03	2.77	0.0373965	0.104895	FALSE
Diseases of the digestive system	K66	Other disorders of peritoneum	171	483	23.18	1	0.63	0.2	1.97	0.428838	0.674526	FALSE
Diseases of the digestive system	K70	Alcoholic liver disease	127	0	27.86	5.87	26.92	3.72	194.69	0.00110522	0.00488454	TRUE
Diseases of the digestive system	K71	Toxic liver disease	285	453	19.22	-0.96	4.16	2.56	6.76	9.06934e-09	7.82555e-08	TRUE
Diseases of the digestive system	K72	Hepatic failure, not elsewhere classified	286	294	16.31	0.93	0.93	0.23	3.75	0.922697	0.999512	FALSE
Diseases of the digestive system	K73	Chronic hepatitis, not elsewhere classified	285	322	16.96	-8.09	0.78	0.19	3.14	0.726616	0.932456	FALSE
Diseases of the digestive system	K74	Fibrosis and cirrhosis of liver	177	152	21.14		0	0	1.89677e+117	0.937633	0.999512	FALSE
Diseases of the digestive system	K75	Other inflammatory liver diseases	341	374	18.78	-0.63	1.07	0.34	3.33	0.911252	0.999512	FALSE
Diseases of the digestive system	K76	Other diseases of liver	2009	1682	22.97	1.52	1.66	1.11	2.48	0.0140972	0.0466134	TRUE
Diseases of the digestive system	K80	Cholelithiasis	3810	15103	25.28	2.12	1.03	0.88	1.21	0.687631	0.900398	FALSE
Diseases of the digestive system	K81	Cholecystitis	642	1405	26.25	1.83	0.87	0.51	1.51	0.631047	0.868274	FALSE
Diseases of the digestive system	K82	Other diseases of gallbladder	204	372	26.97	0.91	1.61	0.72	3.61	0.248322	0.467733	FALSE
Diseases of the digestive system	K83	Other diseases of biliary tract	488	688	23.49	8.46	0.94	0.42	2.09	0.873733	0.999512	FALSE
Diseases of the digestive system	K85	Acute pancreatitis	1217	1727	24.51	4	1.29	0.84	1.96	0.242065	0.459771	FALSE
Diseases of the digestive system	K86	Other diseases of pancreas	303	313	23.17	5.29	2.09	0.93	4.7	0.0735563	0.181586	FALSE
Diseases of the digestive system	K90	Intestinal malabsorption	2921	5512	13.42	-0.53	1.54	1.16	2.04	0.00251429	0.0102717	TRUE
Diseases of the digestive system	K91	Postprocedural disorders of digestive system, not elsewhere classified	470	582	21.53	4.32	2.14	1.18	3.89	0.0126007	0.0423375	TRUE
Diseases of the digestive system	K92	Other diseases of digestive system	3602	3081	20.13	0.63	2.3	1.79	2.97	1.39337e-10	1.4679e-09	TRUE
Diseases of the skin and subcutaneous tissue	L00	Staphylococcal scalded skin syndrome	1318	1199	1.55	-16.4	2.21	1.19	4.13	0.0126013	0.0423375	TRUE
Diseases of the skin and subcutaneous tissue	L01	Impetigo	5842	5706	5.83	-2.08	1.39	0.99	1.94	0.0552397	0.142992	FALSE
Diseases of the skin and subcutaneous tissue	L02	Cutaneous abscess, furuncle and carbuncle	19249	16976	18.41	0.07	1.33	1.14	1.54	0.000181708	0.000914598	TRUE
Diseases of the skin and subcutaneous tissue	L03	Cellulitis	10447	7206	11.63	-4.51	1.5	1.2	1.86	0.000277651	0.00135974	TRUE
Diseases of the skin and subcutaneous tissue	L04	Acute lymphadenitis	5684	4075	5.85	-7.33	1.3	0.91	1.85	0.146053	0.308087	FALSE
Diseases of the skin and subcutaneous tissue	L05	Pilonidal cyst	14468	6390	20.56	0.19	0.82	0.62	1.08	0.164225	0.337388	FALSE
Diseases of the skin and subcutaneous tissue	L08	Other local infections of skin and subcutaneous tissue	16194	13924	17.75	0.58	1.69	1.45	1.97	1.84228e-11	2.19619e-10	TRUE
Diseases of the skin and subcutaneous tissue	L13	Other bullous disorders	245	286	12.07	1.61	1.84	0.59	5.75	0.294576	0.528487	FALSE
Diseases of the skin and subcutaneous tissue	L20	Atopic dermatitis	15449	15258	5.3	-6.26	1.24	1.02	1.5	0.0309607	0.089049	FALSE
Diseases of the skin and subcutaneous tissue	L21	Seborrhoeic dermatitis	1766	1418	16.36	1.12	1.2	0.68	2.13	0.522701	0.775069	FALSE
Diseases of the skin and subcutaneous tissue	L22	Diaper [napkin] dermatitis	509	611	0.94	-19.32	1.39	0.45	4.34	0.567653	0.809842	FALSE
Diseases of the skin and subcutaneous tissue	L23	Allergic contact dermatitis	1557	2987	19.94	0.91	1.79	1.33	2.42	0.000132502	0.000682085	TRUE
Diseases of the skin and subcutaneous tissue	L24	Irritant contact dermatitis	879	1340	22.75	5.51	0.86	0.48	1.56	0.626607	0.865405	FALSE
Diseases of the skin and subcutaneous tissue	L25	Unspecified contact dermatitis	496	637	19.51	4.3	1.09	0.49	2.45	0.826197	0.989268	FALSE
Diseases of the skin and subcutaneous tissue	L27	Dermatitis due to substances taken internally	378	493	12.12	0.36	2.72	1.45	5.09	0.00181322	0.00757038	TRUE
Diseases of the skin and subcutaneous tissue	L28	Lichen simplex chronicus and prurigo	360	703	21.27	2.98	0.68	0.26	1.83	0.450104	0.695894	FALSE
Diseases of the skin and subcutaneous tissue	L29	Pruritus	1584	2854	19.42	4.1	2.03	1.48	2.79	1.2183e-05	7.40791e-05	TRUE
Diseases of the skin and subcutaneous tissue	L30	Other dermatitis	6383	8337	18.89	3.1	1.25	1	1.57	0.0496494	0.130007	FALSE
Diseases of the skin and subcutaneous tissue	L40	Psoriasis	2800	3318	20.95	1.37	1.47	1.09	1.99	0.0126171	0.0423375	TRUE
Diseases of the skin and subcutaneous tissue	L41	Parapsoriasis	117	125	11.62		0	0	8.71497e+196	0.960473	0.999512	FALSE
Diseases of the skin and subcutaneous tissue	L42	Pityriasis rosea	308	383	15.41	3.98	1.56	0.58	4.17	0.380461	0.630586	FALSE
Diseases of the skin and subcutaneous tissue	L43	Lichen planus	271	293	23.71	-2.47	0.72	0.18	2.89	0.640663	0.872749	FALSE
Diseases of the skin and subcutaneous tissue	L44	Other papulosquamous disorders	316	291	5.83	-3.62	2.31	0.74	7.22	0.150479	0.314858	FALSE
Diseases of the skin and subcutaneous tissue	L50	Urticaria	12330	15504	13.27	0.6	1.52	1.29	1.79	3.36074e-07	2.53736e-06	TRUE
Diseases of the skin and subcutaneous tissue	L51	Erythema multiforme	1566	1182	3.49	-12.62	0.72	0.27	1.92	0.511545	0.764785	FALSE
Diseases of the skin and subcutaneous tissue	L52	Arthropathy in erythema: nodosum	601	1231	15.92	-2.42	1.1	0.59	2.05	0.771215	0.959781	FALSE
Diseases of the skin and subcutaneous tissue	L53	Other erythematous conditions	738	643	4.02	-12.9	2.49	1.29	4.81	0.0068241	0.0251327	TRUE
Diseases of the skin and subcutaneous tissue	L55	Sunburn	284	241	16.58	-4.01	2.47	1.02	6	0.0454502	0.122189	FALSE
Diseases of the skin and subcutaneous tissue	L56	Other acute skin changes due to ultraviolet radiation	227	401	15.73	-3.51	0.67	0.17	2.68	0.569178	0.809842	FALSE
Diseases of the skin and subcutaneous tissue	L57	Skin changes due to chronic exposure to nonionizing radiation	173	516	25.79	2.94	2.66	1.53	4.61	0.000525762	0.00241797	TRUE
Diseases of the skin and subcutaneous tissue	L60	Nail disorders	13575	8351	16.13	-2.8	1.16	0.91	1.47	0.228174	0.437052	FALSE
Diseases of the skin and subcutaneous tissue	L63	Alopecia areata	691	839	14.68	-2.22	1.19	0.56	2.5	0.650498	0.875708	FALSE
Diseases of the skin and subcutaneous tissue	L64	Androgenic alopecia	178	135	23.69	-3.8	0.75	0.11	5.38	0.777044	0.963067	FALSE
Diseases of the skin and subcutaneous tissue	L65	Other nonscarring hair loss	114	468	17.86	-2.35	2.18	1.03	4.6	0.041765	0.114317	FALSE
Diseases of the skin and subcutaneous tissue	L66	Cicatricial alopecia [scarring hair loss]	264	116	19.51	-9.82	0.94	0.13	6.72	0.950223	0.999512	FALSE
Diseases of the skin and subcutaneous tissue	L68	Hypertrichosis	316	5235	19.7	-0.42	1.37	1.07	1.76	0.0139775	0.046387	TRUE
Diseases of the skin and subcutaneous tissue	L70	Acne	3747	4599	18.61	1.31	1.7	1.31	2.2	6.12694e-05	0.00032653	TRUE
Diseases of the skin and subcutaneous tissue	L71	Rosacea	555	1444	23.51	7.27	1.46	0.92	2.33	0.109693	0.249077	FALSE
Diseases of the skin and subcutaneous tissue	L72	Follicular cysts of skin and subcutaneous tissue	2467	2154	19.52	1.58	1.61	1.11	2.32	0.011349	0.0388008	TRUE
Diseases of the skin and subcutaneous tissue	L73	Other follicular disorders	1913	3084	23	2.13	1.29	0.93	1.79	0.123707	0.273362	FALSE
Diseases of the skin and subcutaneous tissue	L74	Eccrine sweat disorders	187	251	17.78	-3.07	2.17	0.81	5.83	0.125683	0.276381	FALSE
Diseases of the skin and subcutaneous tissue	L80	Vitiligo	409	471	13.64	-3.94	0.6	0.15	2.42	0.476284	0.724016	FALSE
Diseases of the skin and subcutaneous tissue	L81	Other disorders of pigmentation	1096	1519	20.45	4.75	2.2	1.5	3.23	4.98675e-05	0.000272169	TRUE
Diseases of the skin and subcutaneous tissue	L82	Seborrhoeic keratosis	224	369	28.29	3.73	0.75	0.24	2.33	0.614304	0.852311	FALSE
Diseases of the skin and subcutaneous tissue	L83	Acanthosis nigricans	0	118	16.94	0.81	1.08	0.15	7.73	0.940558	0.999512	FALSE
Diseases of the skin and subcutaneous tissue	L84	Corns and callosities	179	248	18.34	-5.93	2.91	1.29	6.54	0.00999139	0.0352761	TRUE
Diseases of the skin and subcutaneous tissue	L85	Other epidermal thickening	309	312	13.34	-3.61	0.98	0.24	3.93	0.973115	0.999512	FALSE
Diseases of the skin and subcutaneous tissue	L88	Pyoderma gangrenosum	110	122	7.98	-15.89	1.12	0.16	8.04	0.908893	0.999512	FALSE
Diseases of the skin and subcutaneous tissue	L89	Decubitus ulcer	330	250	17.98	12.55	1.45	0.46	4.53	0.521623	0.775069	FALSE
Diseases of the skin and subcutaneous tissue	L90	Atrophic disorders of skin	5037	11162	19.46	1.67	1.68	1.44	1.97	1.20224e-10	1.28145e-09	TRUE
Diseases of the skin and subcutaneous tissue	L91	Hypertrophic disorders of skin	1106	1626	17.58	1.18	2.36	1.65	3.37	2.41256e-06	1.66853e-05	TRUE
Diseases of the skin and subcutaneous tissue	L92	Granulomatous disorders of skin and subcutaneous tissue	1793	1786	14.76	-1.28	0.84	0.45	1.57	0.592981	0.830356	FALSE
Diseases of the skin and subcutaneous tissue	L93	Lupus erythematosus	0	230	22.35	5.34	0.93	0.23	3.73	0.914263	0.999512	FALSE
Diseases of the skin and subcutaneous tissue	L94	Other localized connective tissue disorders	151	393	15.03	-3	0.7	0.17	2.81	0.61412	0.852311	FALSE
Diseases of the skin and subcutaneous tissue	L95	Vasculitis limited to skin, not elsewhere classified	495	584	18.59	0.68	0.88	0.33	2.34	0.790745	0.966821	FALSE
Diseases of the skin and subcutaneous tissue	L97	Ulcer of lower limb, not elsewhere classified	378	278	20.31	-0.33	2.86	1.35	6.06	0.00613898	0.0232716	TRUE
Diseases of the skin and subcutaneous tissue	L98	Other disorders of skin and subcutaneous tissue, not elsewhere classified	3724	4249	18.61	3.78	1.13	0.81	1.56	0.481587	0.730851	FALSE
Diseases of the skin and subcutaneous tissue	L99	Other disorders of skin and subcutaneous tissue in diseases classified elsewhere	0	104	21.06	3.21	3.34	1.06	10.57	0.0400772	0.11104	FALSE
Diseases of the musculoskeletal system and connective tissue	M00	Pyogenic arthritis	1465	832	8.41	-15.42	1.62	0.84	3.13	0.148923	0.312324	FALSE
Diseases of the musculoskeletal system and connective tissue	M01	Direct infections of joint in infectious and parasitic diseases classified elsewhere	218	173	8.7	3.23	2.58	0.82	8.09	0.104477	0.239093	FALSE
Diseases of the musculoskeletal system and connective tissue	M02	Reactive arthropathies	8809	5485	5.93	-10.25	1.26	0.93	1.7	0.142377	0.303513	FALSE
Diseases of the musculoskeletal system and connective tissue	M03	Postinfective and reactive arthropathies in diseases classified elsewhere	843	449	4.87	1.9	0.72	0.18	2.87	0.63758	0.872749	FALSE
Diseases of the musculoskeletal system and connective tissue	M05	Seropositive rheumatoid arthritis	241	898	24.18	7.94	0.54	0.22	1.29	0.165373	0.338978	FALSE
Diseases of the musculoskeletal system and connective tissue	M06	Other rheumatoid arthritis	508	1344	21.52	2.37	1.04	0.61	1.76	0.881541	0.999512	FALSE
Diseases of the musculoskeletal system and connective tissue	M07	Psoriatic and enteropathic arthropathies	848	1235	25.08	4.57	1.47	0.93	2.31	0.0965356	0.225998	FALSE
Diseases of the musculoskeletal system and connective tissue	M08	Juvenile arthritis	2655	3898	10.52	-7.72	1.21	0.83	1.77	0.32442	0.570083	FALSE
Diseases of the musculoskeletal system and connective tissue	M09	Juvenile arthritis in diseases classified elsewhere	183	305	13.02		0	0	8.87083e+116	0.935949	0.999512	FALSE
Diseases of the musculoskeletal system and connective tissue	M10	Gout	662	203	27.58	7.93	2.6	1.15	5.85	0.0210597	0.0636003	FALSE
Diseases of the musculoskeletal system and connective tissue	M12	Other specific arthropathies	243	288	17.37	-5.29	1.57	0.58	4.2	0.374076	0.624148	FALSE
Diseases of the musculoskeletal system and connective tissue	M13	Other arthritis	6783	5258	10.13	-1.22	1.95	1.53	2.49	7.06153e-08	5.46816e-07	TRUE
Diseases of the musculoskeletal system and connective tissue	M16	Coxarthrosis [arthrosis of hip]	1275	1199	23.03	2.31	1.23	0.74	2.05	0.426688	0.672311	FALSE
Diseases of the musculoskeletal system and connective tissue	M17	Gonarthrosis [arthrosis of knee]	1359	1344	25.36	3.9	1.21	0.76	1.93	0.422418	0.670247	FALSE
Diseases of the musculoskeletal system and connective tissue	M18	Arthrosis of first carpometacarpal joint	123	162	23.16		0	0	6.42698e+192	0.957355	0.999512	FALSE
Diseases of the musculoskeletal system and connective tissue	M19	Other arthrosis	2454	1845	25.03	2.62	1.21	0.81	1.81	0.352168	0.599565	FALSE
Diseases of the musculoskeletal system and connective tissue	M20	Acquired deformities of fingers and toes	3685	8171	17.31	-1.76	1.44	1.18	1.76	0.000355917	0.00169716	TRUE
Diseases of the musculoskeletal system and connective tissue	M21	Other acquired deformities of limbs	10612	9464	11.7	-2.61	1.09	0.85	1.4	0.508508	0.761502	FALSE
Diseases of the musculoskeletal system and connective tissue	M22	Disorders of patella	13499	31145	16.72	-2.44	1.08	0.96	1.22	0.182446	0.362545	FALSE
Diseases of the musculoskeletal system and connective tissue	M23	Internal derangement of knee	43330	46798	18.81	-1.5	1.1	1	1.22	0.0417361	0.114317	FALSE
Diseases of the musculoskeletal system and connective tissue	M24	Other specific joint derangements	13702	11112	18.7	-0.99	1.26	1.05	1.51	0.0151044	0.049225	TRUE
Diseases of the musculoskeletal system and connective tissue	M25	Other joint disorders, not elsewhere classified	14673	20220	18.8	1.97	1.5	1.31	1.72	2.23981e-09	2.09203e-08	TRUE
Diseases of the musculoskeletal system and connective tissue	M30	Polyarteritis nodosa and related conditions	482	398	4.69	-15.75	2.69	1.11	6.53	0.0280095	0.08186	FALSE
Diseases of the musculoskeletal system and connective tissue	M31	Other necrotizing vasculopathies	255	307	18.72	1.09	1.13	0.36	3.52	0.835611	0.99492	FALSE
Diseases of the musculoskeletal system and connective tissue	M32	Systemic lupus erythematosus	0	515	21.42	4.94	1.45	0.69	3.07	0.325598	0.570083	FALSE
Diseases of the musculoskeletal system and connective tissue	M33	Dermatopolymyositis	0	143	16.42		0	0	3.13909e+198	0.959748	0.999512	FALSE
Diseases of the musculoskeletal system and connective tissue	M34	Systemic sclerosis	0	157	20.07	9.02	1.39	0.34	5.63	0.642521	0.872749	FALSE
Diseases of the musculoskeletal system and connective tissue	M35	Other systemic involvement of connective tissue	4046	7759	11.19	-1.01	1.6	1.28	2.01	3.9487e-05	0.000220835	TRUE
Diseases of the musculoskeletal system and connective tissue	M36	Systemic disorders of connective tissue in diseases classified elsewhere	106	0	7.46		0	0	Inf	0.999512	0.999512	FALSE
Diseases of the musculoskeletal system and connective tissue	M40	Kyphosis and lordosis	969	647	14.84	-7.72	0.6	0.19	1.88	0.382765	0.631413	FALSE
Diseases of the musculoskeletal system and connective tissue	M41	Scoliosis	9412	14461	14.12	-5.77	0.94	0.76	1.16	0.551021	0.800659	FALSE
Diseases of the musculoskeletal system and connective tissue	M42	Spinal osteochondrosis	1170	619	15.75	-7.57	1.64	0.85	3.17	0.140834	0.30236	FALSE
Diseases of the musculoskeletal system and connective tissue	M43	Other deforming dorsopathies	3848	3205	8.01	-5.29	1.56	1.08	2.23	0.0162876	0.0523282	FALSE
Diseases of the musculoskeletal system and connective tissue	M45	Respiratory disorders in ankylosing spondylitis	875	545	25.07	1.95	0.99	0.44	2.21	0.977825	0.999512	FALSE
Diseases of the musculoskeletal system and connective tissue	M46	Other inflammatory spondylopathies	1704	1720	24.87	8.71	0.64	0.36	1.16	0.145103	0.307157	FALSE
Diseases of the musculoskeletal system and connective tissue	M47	Spondylosis	1499	1303	28.25	6.72	1.49	0.97	2.3	0.0697327	0.172617	FALSE
Diseases of the musculoskeletal system and connective tissue	M48	Other spondylopathies	595	491	24.27	5.15	1.78	0.92	3.44	0.0874978	0.208613	FALSE
Diseases of the musculoskeletal system and connective tissue	M50	Cervical disc disorders	1046	1308	28.29	6.25	1.21	0.76	1.93	0.424398	0.671037	FALSE
Diseases of the musculoskeletal system and connective tissue	M51	Other intervertebral disc disorders	8566	7290	25.86	4.91	1.26	1.03	1.54	0.0222572	0.0667717	FALSE
Diseases of the musculoskeletal system and connective tissue	M53	Other dorsopathies, not elsewhere classified	2538	4514	19.49	3.36	0.93	0.67	1.3	0.674689	0.888471	FALSE
Diseases of the musculoskeletal system and connective tissue	M54	Dorsalgia	30157	36474	21.82	1.54	1.35	1.22	1.49	3.86955e-09	3.54123e-08	TRUE
Diseases of the musculoskeletal system and connective tissue	M60	Myositis	671	518	20.44	-0.52	2.07	1.07	4.01	0.0305779	0.0885097	FALSE
Diseases of the musculoskeletal system and connective tissue	M61	Calcification and ossification of muscle	115	0	19.18		0	0	6.05162e+266	0.977674	0.999512	FALSE
Diseases of the musculoskeletal system and connective tissue	M62	Other disorders of muscle	13408	24582	20.76	1.13	1.47	1.32	1.65	1.79133e-11	2.16393e-10	TRUE
Diseases of the musculoskeletal system and connective tissue	M65	Synovitis and tenosynovitis	10937	16688	19.6	-1.05	1.06	0.9	1.24	0.468097	0.71517	FALSE
Diseases of the musculoskeletal system and connective tissue	M66	Spontaneous rupture of synovium and tendon	695	456	20.45	0.01	1.67	0.79	3.53	0.178269	0.358915	FALSE
Diseases of the musculoskeletal system and connective tissue	M67	Other disorders of synovium and tendon	17328	25708	18.15	-0.62	1.02	0.89	1.17	0.810428	0.980305	FALSE
Diseases of the musculoskeletal system and connective tissue	M68	Disorders of synovium and tendon in diseases classified elsewhere	0	114	18.12	13.37	1.02	0.14	7.29	0.987169	0.999512	FALSE
Diseases of the musculoskeletal system and connective tissue	M70	Soft tissue disorders related to use, overuse and pressure	8121	9442	20.86	1.2	1.17	0.96	1.43	0.11253	0.253612	FALSE
Diseases of the musculoskeletal system and connective tissue	M71	Other bursopathies	2006	1391	13.96	-1.98	1.29	0.77	2.15	0.327776	0.570083	FALSE
Diseases of the musculoskeletal system and connective tissue	M72	Fibroblastic disorders	1850	1671	21.61	2.38	1.47	0.97	2.22	0.0670989	0.16701	FALSE
Diseases of the musculoskeletal system and connective tissue	M75	Shoulder lesions	17576	13834	23.05	1.88	1.04	0.88	1.23	0.662167	0.883646	FALSE
Diseases of the musculoskeletal system and connective tissue	M76	Enthesopathies of lower limb, excluding foot	12253	12930	18.87	-1.1	1.29	1.09	1.52	0.00275539	0.0111446	TRUE
Diseases of the musculoskeletal system and connective tissue	M77	Other enthesopathies	6415	7440	21.76	1.13	1.21	0.97	1.51	0.0847698	0.203178	FALSE
Diseases of the musculoskeletal system and connective tissue	M79	Other soft tissue disorders, not elsewhere classified	54172	61809	15.26	-1.43	1.36	1.25	1.48	1.22869e-12	1.73936e-11	TRUE
Diseases of the musculoskeletal system and connective tissue	M80	Osteoporosis with pathological fracture	0	128	19.21		0	0	4.93054e+197	0.959809	0.999512	FALSE
Diseases of the musculoskeletal system and connective tissue	M81	Osteoporosis without pathological fracture	762	897	22.62	1.52	4.03	2.84	5.71	5.23841e-15	8.62909e-14	TRUE
Diseases of the musculoskeletal system and connective tissue	M83	Adult osteomalacia	274	289	19.92	-0.97	0.67	0.17	2.7	0.5765	0.816108	FALSE
Diseases of the musculoskeletal system and connective tissue	M84	Disorders of continuity of bone	1940	1101	19.78	6.33	1.71	1.06	2.76	0.0285206	0.0830856	FALSE
Diseases of the musculoskeletal system and connective tissue	M85	Other disorders of bone density and structure	1619	2116	22.04	3.03	3.16	2.43	4.1	4.98535e-18	9.81898e-17	TRUE
Diseases of the musculoskeletal system and connective tissue	M86	Osteomyelitis	1569	1353	11.17	-7.51	1.73	1.02	2.93	0.0422682	0.115	FALSE
Diseases of the musculoskeletal system and connective tissue	M87	Osteonecrosis	454	395	16	-7.09	1.25	0.47	3.36	0.652015	0.876448	FALSE
Diseases of the musculoskeletal system and connective tissue	M89	Other disorders of bone	1767	2211	13.81	-4	1.58	1.07	2.35	0.0226522	0.0677324	FALSE
Diseases of the musculoskeletal system and connective tissue	M90	Osteopathies in diseases classified elsewhere	0	102	15.74	11.49	1.31	0.18	9.4	0.790314	0.966821	FALSE
Diseases of the musculoskeletal system and connective tissue	M91	Juvenile osteochondrosis of hip and pelvis	2009	606	6.42	-11.5	1.32	0.59	2.96	0.495509	0.748219	FALSE
Diseases of the musculoskeletal system and connective tissue	M92	Other juvenile osteochondrosis	7713	4226	12.74	-7.32	1.48	1.07	2.05	0.0174018	0.0549341	FALSE
Diseases of the musculoskeletal system and connective tissue	M93	Other osteochondropathies	2665	1866	14.66	-3.53	1.64	1.09	2.45	0.0165591	0.0528258	FALSE
Diseases of the musculoskeletal system and connective tissue	M94	Other disorders of cartilage	955	1231	20.89	-0.54	1.1	0.62	1.95	0.733619	0.938784	FALSE
Diseases of the musculoskeletal system and connective tissue	M95	Other acquired deformities of musculoskeletal system and connective tissue	6698	5458	19.18	0.03	1.55	1.22	1.97	0.000369037	0.00174139	TRUE
Diseases of the musculoskeletal system and connective tissue	M96	Postprocedural musculoskeletal disorders, not elsewhere classified	186	206	22.9	3.16	2.45	1.01	5.96	0.0476175	0.126473	FALSE
Diseases of the musculoskeletal system and connective tissue	M99	Biomechanical lesions, not elsewhere classified	1372	1825	22.48	0.78	1.21	0.79	1.87	0.380718	0.630586	FALSE
Diseases of the genitourinary system	N00	Acute nephritic syndrome	970	643	9.67	-8.16	0.87	0.33	2.33	0.78318	0.966705	FALSE
Diseases of the genitourinary system	N02	Recurrent and persistent haematuria	528	403	9.19	-9.54	1.03	0.33	3.21	0.958775	0.999512	FALSE
Diseases of the genitourinary system	N03	Chronic nephritic syndrome	521	433	16.75	-1.99	1.61	0.72	3.6	0.249615	0.468222	FALSE
Diseases of the genitourinary system	N04	Nephrotic syndrome	630	461	9.25	-3.21	1.29	0.48	3.45	0.61403	0.852311	FALSE
Diseases of the genitourinary system	N05	Unspecified nephritic syndrome	504	362	15.3	0.59	2.49	1.11	5.59	0.0267688	0.0789984	FALSE
Diseases of the genitourinary system	N06	Isolated proteinuria with specified morphological lesion	218	185	17.16	1.27	1.1	0.27	4.43	0.893085	0.999512	FALSE
Diseases of the genitourinary system	N08	Glomerular disorders in diseases classified elsewhere	135	123	16.91	4.26	3.69	1.36	9.99	0.0103506	0.0363475	TRUE
Diseases of the genitourinary system	N10	Acute tubulo-interstitial nephritis	3614	17084	8.86	-1.16	1.33	1.11	1.58	0.00174003	0.00733241	TRUE
Diseases of the genitourinary system	N11	Chronic tubulo-interstitial nephritis	237	1010	11.95	-1.37	1.48	0.77	2.86	0.243985	0.462448	FALSE
Diseases of the genitourinary system	N12	Tubulo-interstitial nephritis, not specified as acute or chronic	770	6490	19.97	3.28	1.41	1.09	1.81	0.00800917	0.0292145	TRUE
Diseases of the genitourinary system	N13	Obstructive and reflux uropathy	2684	2836	17.14	3.19	0.96	0.63	1.47	0.863063	0.999512	FALSE
Diseases of the genitourinary system	N15	Other renal tubulo-interstitial diseases	130	203	17.73	-16.2	1.26	0.31	5.1	0.741504	0.943542	FALSE
Diseases of the genitourinary system	N17	Acute renal failure	901	600	21.02	0.61	1.41	0.67	2.97	0.368938	0.620144	FALSE
Diseases of the genitourinary system	N18	Chronic renal failure	1255	975	20.14	-3.36	1.18	0.63	2.21	0.595402	0.831603	FALSE
Diseases of the genitourinary system	N19	Unspecified renal failure	566	358	20.04	2.88	1.86	0.83	4.17	0.13263	0.28747	FALSE
Diseases of the genitourinary system	N20	Calculus of kidney and ureter	7009	7152	24.6	2.49	1.26	1.03	1.56	0.0280049	0.08186	FALSE
Diseases of the genitourinary system	N21	Calculus of lower urinary tract	321	231	21.85	3.64	1.28	0.41	4	0.671637	0.88737	FALSE
Diseases of the genitourinary system	N23	Unspecified renal colic	0	157	21.05	-1.18	1.22	0.3	4.91	0.784347	0.966821	FALSE
Diseases of the genitourinary system	N25	Disorders resulting from impaired renal tubular function	108	113	11.12	-10.97	7.16	2.91	17.63	1.85965e-05	0.000110845	TRUE
Diseases of the genitourinary system	N26	Unspecified contracted kidney	0	112	18.86	-6.59	2.02	0.5	8.18	0.326818	0.570083	FALSE
Diseases of the genitourinary system	N27	Small kidney of unknown cause	0	112	15.8	-0.25	2.88	0.71	11.74	0.139827	0.301626	FALSE
Diseases of the genitourinary system	N28	Other disorders of kidney and ureter, not elsewhere classified	517	604	16.22	0.97	1.75	0.87	3.51	0.117974	0.262616	FALSE
Diseases of the genitourinary system	N30	Cystitis	7819	57372	18.76	1.9	1.45	1.33	1.58	1.80693e-17	3.41058e-16	TRUE
Diseases of the genitourinary system	N31	Neuromuscular dysfunction of bladder, not elsewhere classified	1090	1171	12.47	1.31	1.33	0.75	2.35	0.329583	0.570966	FALSE
Diseases of the genitourinary system	N32	Other disorders of bladder	417	580	13.4	-9.87	1.07	0.44	2.59	0.875874	0.999512	FALSE
Diseases of the genitourinary system	N34	Urethritis and urethral syndrome	1310	490	20.88	-0.16	0.94	0.35	2.53	0.909202	0.999512	FALSE
Diseases of the genitourinary system	N35	Urethral stricture	1952	130	17.53	-4.36	1.42	0.35	5.7	0.623859	0.862926	FALSE
Diseases of the genitourinary system	N36	Other disorders of urethra	667	421	13.38	6.79	2.77	1.43	5.37	0.00251691	0.0102717	TRUE
Diseases of the genitourinary system	N39	Other disorders of urinary system	6488	24314	14.42	1.06	1.53	1.35	1.74	2.92078e-11	3.43666e-10	TRUE
Diseases of the genitourinary system	N40	Hyperplasia of prostate	192	0	15.87		0	0	Inf	0.984086	0.999512	FALSE
Diseases of the genitourinary system	N41	Inflammatory diseases of prostate	309	0	25.46		0	0	Inf	0.998686	0.999512	FALSE
Diseases of the genitourinary system	N43	Hydrocele and spermatocele	13555	0	7.24	-2.66	1.64	0.61	4.44	0.327744	0.570083	FALSE
Diseases of the genitourinary system	N44	Torsion of testis	10778	0	13.21	-5.7	0.54	0.08	3.87	0.541609	0.795296	FALSE
Diseases of the genitourinary system	N45	Orchitis and epididymitis	11298	0	19.95	4.01	1.3	0.41	4.07	0.656846	0.880329	FALSE
Diseases of the genitourinary system	N46	Male infertility	13154	0	28.77	11.44	0.75	0.24	2.37	0.622963	0.862926	FALSE
Diseases of the genitourinary system	N47	Redundant prepuce, phimosis and paraphimosis	57244	0	10.94	-7.66	0.9	0.46	1.78	0.770776	0.959781	FALSE
Diseases of the genitourinary system	N48	Other disorders of penis	9303	0	8.18	0	3.63	1.49	8.84	0.00464661	0.0179142	TRUE
Diseases of the genitourinary system	N49	Inflammatory disorders of male genital organs, not elsewhere classified	1894	0	21.55	-2.32	2.23	0.31	15.97	0.42384	0.671037	FALSE
Diseases of the genitourinary system	N50	Other disorders of male genital organs	14556	0	19.67	-1.32	1.31	0.48	3.54	0.595707	0.831603	FALSE
Diseases of the genitourinary system	N51	Disorders of male genital organs in diseases classified elsewhere	583	0	16.19		0	0	4.96351e+96	0.943996	0.999512	FALSE
Diseases of the genitourinary system	N60	Benign mammary dysplasia	0	5397	25.64	4.38	1.53	1.23	1.9	0.000105749	0.000550623	TRUE
Diseases of the genitourinary system	N61	Inflammatory disorders of breast	133	2954	22.18	4.01	1.11	0.77	1.6	0.574217	0.814148	FALSE
Diseases of the genitourinary system	N62	Hypertrophy of breast	10399	6340	20.39	-0.73	2.04	1.71	2.45	9.0128e-15	1.45814e-13	TRUE
Diseases of the genitourinary system	N63	Unspecified lump in breast	305	6410	24.6	3.27	1.17	0.94	1.47	0.161956	0.334241	FALSE
Diseases of the genitourinary system	N64	Other disorders of breast	365	22859	24.47	4.01	1.9	1.72	2.11	5.71681e-35	1.72648e-33	TRUE
Diseases of the genitourinary system	N70	Salpingitis and oophoritis	0	3696	21.93	-0.57	1.7	1.33	2.17	2.30933e-05	0.000134984	TRUE
Diseases of the genitourinary system	N71	Inflammatory disease of uterus, except cervix	0	4274	24.49	4.02	1.5	1.18	1.91	0.000946654	0.00422497	TRUE
Diseases of the genitourinary system	N72	Inflammatory disease of cervix uteri	0	917	23.61	1.67	1.83	1.13	2.97	0.0133934	0.0446117	TRUE
Diseases of the genitourinary system	N73	Other female pelvic inflammatory diseases	0	1408	24.23	3.99	2.13	1.49	3.04	3.45927e-05	0.000195881	TRUE
Diseases of the genitourinary system	N74	Female pelvic inflammatory disorders in diseases classified elsewhere	0	271	21.18	4.65	1.36	0.44	4.26	0.592454	0.830356	FALSE
Diseases of the genitourinary system	N75	Diseases of Bartholin's gland	0	3600	24.7	2.9	1.48	1.13	1.95	0.00455198	0.0176243	TRUE
Diseases of the genitourinary system	N76	Other inflammation of vagina and vulva	0	8726	22.04	0.7	1.48	1.22	1.78	4.30017e-05	0.000239015	TRUE
Diseases of the genitourinary system	N77	Vulvovaginal ulceration and inflammation in diseases classified elsewhere	0	370	20.04	-1.52	0.86	0.27	2.67	0.790584	0.966821	FALSE
Diseases of the genitourinary system	N80	Endometriosis	0	6875	25.28	3.29	0.94	0.74	1.2	0.644672	0.873054	FALSE
Diseases of the genitourinary system	N81	Female genital prolapse	0	4042	29.56	8.38	1	0.75	1.35	0.978042	0.999512	FALSE
Diseases of the genitourinary system	N82	Fistulae involving female genital tract	0	270	25.85	9.2	1.07	0.34	3.33	0.913653	0.999512	FALSE
Diseases of the genitourinary system	N83	Noninflammatory disorders of ovary, fallopian tube and broad ligament	0	17341	23.72	3.74	1.35	1.18	1.55	1.00046e-05	6.1661e-05	TRUE
Diseases of the genitourinary system	N84	Polyp of female genital tract	0	2566	28.48	6.81	1.04	0.72	1.5	0.836787	0.99492	FALSE
Diseases of the genitourinary system	N85	Other noninflammatory disorders of uterus, except cervix	0	546	27.75	3.55	1.71	0.91	3.2	0.0926856	0.219251	FALSE
Diseases of the genitourinary system	N86	Erosion and ectropion of cervix uteri	0	671	25.24	3.74	0.68	0.28	1.65	0.395899	0.645116	FALSE
Diseases of the genitourinary system	N87	Dysplasia of cervix uteri	0	14679	25.42	4.07	1.25	1.08	1.44	0.00246769	0.0101624	TRUE
Diseases of the genitourinary system	N88	Other noninflammatory disorders of cervix uteri	0	319	27.84	8.06	2.24	1.11	4.53	0.024203	0.0716598	FALSE
Diseases of the genitourinary system	N89	Other noninflammatory disorders of vagina	0	3496	17.6	-2.97	1.25	0.89	1.74	0.194228	0.382545	FALSE
Diseases of the genitourinary system	N90	Other noninflammatory disorders of vulva and perineum	0	4957	21.45	1.46	2.11	1.71	2.6	2.24989e-12	2.9542e-11	TRUE
Diseases of the genitourinary system	N91	Absent, scanty and rare menstruation	0	5568	20.6	-0.03	3.28	2.79	3.87	3.99485e-46	1.64515e-44	TRUE
Diseases of the genitourinary system	N92	Excessive, frequent and irregular menstruation	0	19742	23.17	2.78	1.28	1.12	1.46	0.000318333	0.00153409	TRUE
Diseases of the genitourinary system	N93	Other abnormal uterine and vaginal bleeding	0	12748	25.72	4.39	1.22	1.03	1.43	0.0178446	0.0553715	FALSE
Diseases of the genitourinary system	N94	Pain and other conditions associated with female genital organs and menstrual cycle	0	19335	22.45	2.24	1.33	1.17	1.52	2.20293e-05	0.000129601	TRUE
Diseases of the genitourinary system	N95	Menopausal and other perimenopausal disorders	0	171	25.94	9.31	1.7	0.54	5.33	0.363602	0.613452	FALSE
Diseases of the genitourinary system	N96	Habitual aborter	0	2073	29.3	10.03	0.68	0.42	1.12	0.1294	0.282497	FALSE
Diseases of the genitourinary system	N97	Female infertility	101	27401	28.22	7.18	0.88	0.77	0.99	0.0373549	0.104895	FALSE
Diseases of the genitourinary system	N98	Complications associated with artificial fertilization	0	1325	28.16	6.72	0.95	0.56	1.6	0.836209	0.99492	FALSE
Diseases of the genitourinary system	N99	Postprocedural disorders of genitourinary system, not elsewhere classified	582	353	13.12	-1.38	1.02	0.33	3.19	0.970167	0.999512	FALSE
Congenital malformations, deformations and chromosomal abnormalities	Q02	Microcephaly	315	363	1.79	-17.49	0.56	0.08	3.96	0.558085	0.803294	FALSE
Congenital malformations, deformations and chromosomal abnormalities	Q03	Congenital hydrocephalus	618	407	1.47	-18.82	0.77	0.19	3.08	0.707708	0.917215	FALSE
Congenital malformations, deformations and chromosomal abnormalities	Q04	Other congenital malformations of brain	746	680	5.74	-10.9	0.5	0.13	2.01	0.330227	0.570966	FALSE
Congenital malformations, deformations and chromosomal abnormalities	Q05	Spina bifida	424	473	3.43		0	0	5.1136e+117	0.9339	0.999512	FALSE
Congenital malformations, deformations and chromosomal abnormalities	Q06	Other congenital malformations of spinal cord	209	300	5.64	-16.81	0.63	0.09	4.47	0.641778	0.872749	FALSE
Congenital malformations, deformations and chromosomal abnormalities	Q07	Other congenital malformations of nervous system	363	411	10.25	2.01	1.05	0.34	3.28	0.929524	0.999512	FALSE
Congenital malformations, deformations and chromosomal abnormalities	Q10	Congenital malformations of eyelid, lacrimal apparatus and orbit	1576	1355	2.87	-11.46	1.72	0.97	3.03	0.062962	0.158015	FALSE
Congenital malformations, deformations and chromosomal abnormalities	Q11	Anophthalmos, microphthalmos and macrophthalmos	150	129	0.54		0	0	1.85473e+196	0.960871	0.999512	FALSE
Congenital malformations, deformations and chromosomal abnormalities	Q12	Congenital lens malformations	638	589	4.11	-17.61	1.31	0.49	3.51	0.591561	0.830356	FALSE
Congenital malformations, deformations and chromosomal abnormalities	Q13	Congenital malformations of anterior segment of eye	580	551	2.9	-4.9	1.11	0.36	3.45	0.858774	0.999512	FALSE
Congenital malformations, deformations and chromosomal abnormalities	Q14	Congenital malformations of posterior segment of eye	463	393	6.55	-10.45	0.43	0.06	3.1	0.405635	0.65626	FALSE
Congenital malformations, deformations and chromosomal abnormalities	Q15	Other congenital malformations of eye	236	205	2.91	-2.39	1.8	0.45	7.28	0.407099	0.656571	FALSE
Congenital malformations, deformations and chromosomal abnormalities	Q16	Congenital malformations of ear causing impairment of hearing	553	520	7.2		0	0	5.59813e+69	0.898794	0.999512	FALSE
Congenital malformations, deformations and chromosomal abnormalities	Q17	Other congenital malformations of ear	8591	10907	11.98	-7.16	1.15	0.94	1.42	0.178672	0.35893	FALSE
Congenital malformations, deformations and chromosomal abnormalities	Q18	Other congenital malformations of face and neck	2845	3238	9.82	2.48	1.02	0.67	1.53	0.936107	0.999512	FALSE
Congenital malformations, deformations and chromosomal abnormalities	Q20	Congenital malformations of cardiac chambers and connections	693	496	0.2	-18.28	0.72	0.18	2.88	0.640845	0.872749	FALSE
Congenital malformations, deformations and chromosomal abnormalities	Q21	Congenital malformations of cardiac septa	6002	6334	0.22	-1.02	0.7	0.45	1.09	0.115631	0.259954	FALSE
Congenital malformations, deformations and chromosomal abnormalities	Q22	Congenital malformations of pulmonary and tricuspid valves	976	1115	0.89	-15.93	1.39	0.69	2.79	0.356647	0.605097	FALSE
Congenital malformations, deformations and chromosomal abnormalities	Q23	Congenital malformations of aortic and mitral valves	2061	1467	9.76	-5.98	1.15	0.62	2.14	0.664397	0.883646	FALSE
Congenital malformations, deformations and chromosomal abnormalities	Q24	Other congenital malformations of heart	2440	2156	3.14	-17.85	0.45	0.2	1.01	0.0534109	0.139053	FALSE
Congenital malformations, deformations and chromosomal abnormalities	Q25	Congenital malformations of great arteries	3213	3160	0.05	-19.37	1.46	0.92	2.33	0.108622	0.247266	FALSE
Congenital malformations, deformations and chromosomal abnormalities	Q26	Congenital malformations of great veins	228	261	5.99	3.02	0.68	0.1	4.88	0.705315	0.917215	FALSE
Congenital malformations, deformations and chromosomal abnormalities	Q27	Other congenital malformations of peripheral vascular system	682	1693	17.58	4.41	1.12	0.66	1.9	0.671474	0.88737	FALSE
Congenital malformations, deformations and chromosomal abnormalities	Q28	Other congenital malformations of circulatory system	545	612	8.26	5.45	0.23	0.03	1.63	0.141533	0.302427	FALSE
Congenital malformations, deformations and chromosomal abnormalities	Q30	Congenital malformations of nose	690	1307	19.62	0.54	1.45	0.87	2.42	0.152515	0.318384	FALSE
Congenital malformations, deformations and chromosomal abnormalities	Q31	Congenital malformations of larynx	885	616	0.22	-18.07	0.44	0.06	3.13	0.412152	0.660902	FALSE
Congenital malformations, deformations and chromosomal abnormalities	Q32	Congenital malformations of trachea and bronchus	455	285	0.25	-8.5	2.39	0.59	9.64	0.219661	0.423432	FALSE
Congenital malformations, deformations and chromosomal abnormalities	Q33	Congenital malformations of lung	230	210	2.51		0	0	2.7911e+117	0.940283	0.999512	FALSE
Congenital malformations, deformations and chromosomal abnormalities	Q35	Cleft palate	922	856	1.37	-14.45	1.14	0.47	2.74	0.775797	0.962839	FALSE
Congenital malformations, deformations and chromosomal abnormalities	Q36	Cleft lip	739	484	1.39	-20.85	1.81	0.75	4.38	0.18645	0.368829	FALSE
Congenital malformations, deformations and chromosomal abnormalities	Q37	Cleft palate with cheft lip	1563	937	1.15	-15.22	0.87	0.36	2.09	0.750196	0.946627	FALSE
Congenital malformations, deformations and chromosomal abnormalities	Q38	Other congenital malformations of tongue, mouth and pharynx	2796	1627	0.14	-9.5	1.08	0.48	2.4	0.858446	0.999512	FALSE
Congenital malformations, deformations and chromosomal abnormalities	Q39	Congenital malformations of oesophagus	239	187	0	-11.76	1.01	0.14	7.22	0.992164	0.999512	FALSE
Congenital malformations, deformations and chromosomal abnormalities	Q40	Other congenital malformations of upper alimentary tract	1204	507	0.14	-1.02	1.35	0.5	3.6	0.555045	0.802026	FALSE
Congenital malformations, deformations and chromosomal abnormalities	Q41	Congenital absence, atresia and stenosis of small intestine	206	191	0	-8.74	2.75	0.68	11.1	0.156177	0.324259	FALSE
Congenital malformations, deformations and chromosomal abnormalities	Q42	Congenital absence, atresia and stenosis of large intestine	377	306	0.14	-11.64	0.64	0.09	4.56	0.654963	0.879106	FALSE
Congenital malformations, deformations and chromosomal abnormalities	Q43	Other congenital malformations of intestine	1221	696	2.77	-15.55	1	0.38	2.69	0.992591	0.999512	FALSE
Congenital malformations, deformations and chromosomal abnormalities	Q44	Congenital malformations of gallbladder, bile ducts and liver	128	134	1.03	-8.63	2.86	0.71	11.62	0.140789	0.30236	FALSE
Congenital malformations, deformations and chromosomal abnormalities	Q45	Other congenital malformations of digestive system	0	100	1.37	-6.74	3.3	0.81	13.5	0.0961561	0.225693	FALSE
Congenital malformations, deformations and chromosomal abnormalities	Q50	Congenital malformations of ovaries, fallopian tubes and broad ligaments	0	390	20.05	-1.46	1.18	0.44	3.18	0.736298	0.940883	FALSE
Congenital malformations, deformations and chromosomal abnormalities	Q51	Congenital malformations of uterus and cervix	0	1287	24.42	6.86	0.88	0.48	1.59	0.665835	0.883646	FALSE
Congenital malformations, deformations and chromosomal abnormalities	Q52	Other congenital malformations of female genitalia	0	1717	11.69	-9.72	0.47	0.19	1.13	0.090935	0.215673	FALSE
Congenital malformations, deformations and chromosomal abnormalities	Q53	Undescended testicle	28073	0	4.43	-20.78	1.33	0.55	3.25	0.530439	0.783977	FALSE
Congenital malformations, deformations and chromosomal abnormalities	Q54	Hypospadias	6315	0	1.39	-17.51	2.29	0.57	9.24	0.245404	0.464167	FALSE
Congenital malformations, deformations and chromosomal abnormalities	Q55	Other congenital malformations of male genital organs	4327	0	5.23	4.01	3.02	0.42	21.63	0.270398	0.49756	FALSE
Congenital malformations, deformations and chromosomal abnormalities	Q60	Renal agenesis and other reduction defects of kidney	484	453	6.98	0.88	0.92	0.23	3.69	0.906227	0.999512	FALSE
Congenital malformations, deformations and chromosomal abnormalities	Q61	Cystic kidney disease	804	869	16.24	0	0.84	0.35	2.02	0.694714	0.906932	FALSE
Congenital malformations, deformations and chromosomal abnormalities	Q62	Congenital obstructive defects of renal pelvis and congenital malformations of ureter	3084	2255	1.66	-10.59	0.93	0.5	1.74	0.822621	0.989268	FALSE
Congenital malformations, deformations and chromosomal abnormalities	Q63	Other congenital malformations of kidney	468	821	6.96	-9.34	0.9	0.34	2.4	0.826866	0.989268	FALSE
Congenital malformations, deformations and chromosomal abnormalities	Q64	Other congenital malformations of urinary system	1224	467	4.5	6.44	0.37	0.05	2.64	0.324044	0.570083	FALSE
Congenital malformations, deformations and chromosomal abnormalities	Q65	Congenital deformities of hip	6803	14022	4.19	-3.27	1.2	0.96	1.49	0.105876	0.241621	FALSE
Congenital malformations, deformations and chromosomal abnormalities	Q66	Congenital deformities of feet	14369	12389	6.43	-11.32	0.9	0.7	1.17	0.435304	0.682327	FALSE
Congenital malformations, deformations and chromosomal abnormalities	Q67	Congenital musculoskeletal deformities of head, face, spine and chest	9278	3825	13.62	-3.04	1.4	0.97	2.01	0.0748897	0.184375	FALSE
Congenital malformations, deformations and chromosomal abnormalities	Q68	Other congenital musculoskeletal deformities	2949	2683	1.79	-13.16	1.53	0.98	2.41	0.0641197	0.160034	FALSE
Congenital malformations, deformations and chromosomal abnormalities	Q69	Polydactyly	645	536	0.21		0	0	7.39215e+67	0.899889	0.999512	FALSE
Congenital malformations, deformations and chromosomal abnormalities	Q70	Syndactyly	1078	649	0.89	-4.21	1.49	0.62	3.58	0.379007	0.630586	FALSE
Congenital malformations, deformations and chromosomal abnormalities	Q71	Reduction defects of upper limb	561	569	3.62		0	0	2.91618e+69	0.89788	0.999512	FALSE
Congenital malformations, deformations and chromosomal abnormalities	Q72	Reduction defects of lower limb	1428	1378	10.85	-13.16	0.44	0.17	1.18	0.104504	0.239093	FALSE
Congenital malformations, deformations and chromosomal abnormalities	Q74	Other congenital malformations of limb(s)	2971	2879	7.4	-12.95	1.2	0.77	1.89	0.419843	0.66733	FALSE
Congenital malformations, deformations and chromosomal abnormalities	Q75	Other congenital malformations of skull and face bones	1800	1053	0.68	-19.39	0.76	0.25	2.37	0.639322	0.872749	FALSE
Congenital malformations, deformations and chromosomal abnormalities	Q76	Congenital malformations of spine and bony thorax	869	878	11.29	-6	1.19	0.56	2.5	0.649748	0.875708	FALSE
Congenital malformations, deformations and chromosomal abnormalities	Q77	Osteochondrodysplasia with defects of growth of tubular bones and spine	188	178	6	-16.8	2.01	0.5	8.14	0.325525	0.570083	FALSE
Congenital malformations, deformations and chromosomal abnormalities	Q78	Other osteochondrodysplasias	1328	1208	12.43	-10.03	0.71	0.32	1.58	0.401679	0.652188	FALSE
Congenital malformations, deformations and chromosomal abnormalities	Q79	Congenital malformations of the musculoskeletal system, not elsewhere classified	1216	1520	8.72	-1.79	1.79	1.11	2.89	0.0175172	0.0551063	FALSE
Congenital malformations, deformations and chromosomal abnormalities	Q80	Congenital ichthyosis	324	201	7.34	-9.36	0.9	0.13	6.43	0.917075	0.999512	FALSE
Congenital malformations, deformations and chromosomal abnormalities	Q81	Epidermolysis bullosa	114	0	6.51		0	0	7.24756e+267	0.978605	0.999512	FALSE
Congenital malformations, deformations and chromosomal abnormalities	Q82	Other congenital malformations of skin	3667	4805	12.13	-4.91	1.04	0.74	1.45	0.821962	0.989268	FALSE
Congenital malformations, deformations and chromosomal abnormalities	Q83	Congenital malformations of breast	0	3230	20.83	-0.3	1.75	1.33	2.3	5.51394e-05	0.0002956	TRUE
Congenital malformations, deformations and chromosomal abnormalities	Q84	Other congenital malformations of integument	164	200	3.87		0	0	2.06326e+116	0.939313	0.999512	FALSE
Congenital malformations, deformations and chromosomal abnormalities	Q85	Phakomatoses, not elsewhere classified	1040	947	6.13	-1.22	0.75	0.28	1.99	0.557516	0.803294	FALSE
Congenital malformations, deformations and chromosomal abnormalities	Q86	Congenital malformation syndromes due to known exogenous causes, not elsewhere classified	301	255	5.76	-17.77	0.71	0.1	5.04	0.728381	0.933399	FALSE
Congenital malformations, deformations and chromosomal abnormalities	Q87	Other specified congenital malformation syndromes affecting multiple systems	2043	1774	6.85	-1.07	0.39	0.15	1.04	0.0590116	0.150181	FALSE
Congenital malformations, deformations and chromosomal abnormalities	Q89	Other congenital malformations, not elsewhere classified	1541	1408	0		0	0	4.77066e+67	0.891802	0.999512	FALSE
Congenital malformations, deformations and chromosomal abnormalities	Q90	Down's syndrome	755	654	0.04		0	0	3.80198e+69	0.896044	0.999512	FALSE
Congenital malformations, deformations and chromosomal abnormalities	Q92	Other trisomies and partial trisomies of the autosomes, not elsewhere classified	185	138	5.64		0	0	2.44918e+193	0.961253	0.999512	FALSE
Congenital malformations, deformations and chromosomal abnormalities	Q93	Monosomies and deletions from the autosomes, not elsewhere classified	581	570	6.98		0	0	1.09408e+69	0.901737	0.999512	FALSE
Congenital malformations, deformations and chromosomal abnormalities	Q96	Turner's syndrome	0	469	8.87	-5.17	0.65	0.16	2.61	0.544489	0.798231	FALSE
Congenital malformations, deformations and chromosomal abnormalities	Q97	Other sex chromosome abnormalities, female phenotype, not elsewhere classified	0	137	9.05		0	0	6.05816e+199	0.961345	0.999512	FALSE
Congenital malformations, deformations and chromosomal abnormalities	Q98	Other sex chromosome abnormalities, male phenotype, not elsewhere classified	589	0	12.44		0	0	1.8502e+96	0.943642	0.999512	FALSE
Congenital malformations, deformations and chromosomal abnormalities	Q99	Other chromosome abnormalities, not elsewhere classified	989	967	7.66		0	0	2.53161e+69	0.895565	0.999512	FALSE
Symptoms, signs and abnormal clinical and laboratory findings, not elsewhere classified	R00	Abnormalities of heart beat	8602	10748	21.83	1.69	1.75	1.49	2.06	1.1131e-11	1.3628e-10	TRUE
Symptoms, signs and abnormal clinical and laboratory findings, not elsewhere classified	R01	Cardiac murmurs and other cardiac sounds	13318	11645	3.5	-13.84	1	0.74	1.36	0.998628	0.999512	FALSE
Symptoms, signs and abnormal clinical and laboratory findings, not elsewhere classified	R03	Abnormal blood-pressure reading, without diagnosis	194	326	22.86	4.51	1.21	0.39	3.77	0.746166	0.944171	FALSE
Symptoms, signs and abnormal clinical and laboratory findings, not elsewhere classified	R04	Haemorrhage from respiratory passages	13595	8856	12.5	-2.29	1.29	1.04	1.6	0.0220431	0.066349	FALSE
Symptoms, signs and abnormal clinical and laboratory findings, not elsewhere classified	R05	Cough	12975	14456	14.45	0.25	1.73	1.47	2.04	5.08735e-11	5.76142e-10	TRUE
Symptoms, signs and abnormal clinical and laboratory findings, not elsewhere classified	R06	Abnormalities of breathing	18877	28934	18.75	-0.15	1.55	1.38	1.73	9.32676e-15	1.46326e-13	TRUE
Symptoms, signs and abnormal clinical and laboratory findings, not elsewhere classified	R07	Pain in throat and chest	25981	22895	22.69	3.68	1.53	1.36	1.72	2.66321e-12	3.44695e-11	TRUE
Symptoms, signs and abnormal clinical and laboratory findings, not elsewhere classified	R09	Other symptoms and signs involving the circulatory and respiratory systems	1516	1398	20.62	2.81	1.26	0.77	2.07	0.352724	0.599565	FALSE
Symptoms, signs and abnormal clinical and laboratory findings, not elsewhere classified	R10	Abdominal and pelvic pain	111453	179226	16.55	-0.63	1.61	1.52	1.7	6.00216e-61	3.1988e-59	TRUE
Symptoms, signs and abnormal clinical and laboratory findings, not elsewhere classified	R11	Nausea and vomiting	13712	17485	14.81	0.53	2.27	1.99	2.59	3.82738e-34	1.11858e-32	TRUE
Symptoms, signs and abnormal clinical and laboratory findings, not elsewhere classified	R12	Heartburn	345	479	22.92	3.93	2.39	1.28	4.48	0.00640234	0.0241689	TRUE
Symptoms, signs and abnormal clinical and laboratory findings, not elsewhere classified	R13	Dysphagia	3196	2740	20.78	4.12	2.13	1.59	2.86	4.14372e-07	3.07722e-06	TRUE
Symptoms, signs and abnormal clinical and laboratory findings, not elsewhere classified	R15	Faecal incontinence	5588	3672	7.65	5.37	1.49	0.99	2.25	0.0576689	0.147178	FALSE
Symptoms, signs and abnormal clinical and laboratory findings, not elsewhere classified	R16	Hepatomegaly and splenomegaly, not elsewhere classified	579	417	16.58	-5.81	0.92	0.3	2.88	0.891818	0.999512	FALSE
Symptoms, signs and abnormal clinical and laboratory findings, not elsewhere classified	R17	Unspecified jaundice	1648	1089	0.1	-4.15	2.2	1.14	4.24	0.0191192	0.0581275	FALSE
Symptoms, signs and abnormal clinical and laboratory findings, not elsewhere classified	R18	Ascites	129	176	20.05	1.84	0.68	0.1	4.89	0.705786	0.917215	FALSE
Symptoms, signs and abnormal clinical and laboratory findings, not elsewhere classified	R19	Other symptoms and signs involving the digestive system and abdomen	5622	7386	21.06	2.41	1.86	1.54	2.26	2.33084e-10	2.39971e-09	TRUE
Symptoms, signs and abnormal clinical and laboratory findings, not elsewhere classified	R20	Disturbances of skin sensation	2154	4395	25.3	4.72	1.86	1.48	2.34	8.57695e-08	6.58535e-07	TRUE
Symptoms, signs and abnormal clinical and laboratory findings, not elsewhere classified	R21	Rash and other nonspecific skin eruption	6446	7154	12.15	2.38	1.6	1.23	2.08	0.000428991	0.00199316	TRUE
Symptoms, signs and abnormal clinical and laboratory findings, not elsewhere classified	R22	Localized swelling, mass and lump of skin and subcutaneous tissue	3936	4185	15.76	2.88	1.06	0.74	1.52	0.738189	0.94197	FALSE
Symptoms, signs and abnormal clinical and laboratory findings, not elsewhere classified	R23	Other skin changes	5193	5921	13.32	2.54	2.2	1.75	2.75	7.4462e-12	9.3698e-11	TRUE
Symptoms, signs and abnormal clinical and laboratory findings, not elsewhere classified	R25	Abnormal involuntary movements	8853	7527	16.83	1.65	1.98	1.62	2.42	3.20579e-11	3.72365e-10	TRUE
Symptoms, signs and abnormal clinical and laboratory findings, not elsewhere classified	R26	Abnormalities of gait and mobility	2019	1416	5.76	5.63	0.66	0.25	1.77	0.413548	0.661675	FALSE
Symptoms, signs and abnormal clinical and laboratory findings, not elsewhere classified	R27	Other lack of coordination	357	274	6.3	-5.81	2.3	0.85	6.17	0.0993843	0.231471	FALSE
Symptoms, signs and abnormal clinical and laboratory findings, not elsewhere classified	R29	Other symptoms and signs involving the nervous and musculoskeletal systems	13803	21156	20.03	2.7	1.51	1.32	1.72	9.21358e-10	8.88032e-09	TRUE
Symptoms, signs and abnormal clinical and laboratory findings, not elsewhere classified	R30	Pain associated with micturition	2485	4866	18.05	1.67	1.37	1	1.87	0.0510937	0.133403	FALSE
Symptoms, signs and abnormal clinical and laboratory findings, not elsewhere classified	R31	Unspecified haematuria	9856	6849	16.19	-0.9	1.19	0.93	1.53	0.17602	0.355969	FALSE
Symptoms, signs and abnormal clinical and laboratory findings, not elsewhere classified	R32	Unspecified urinary incontinence	26970	19891	7.85	-9.56	1.51	1.27	1.8	3.9513e-06	2.59412e-05	TRUE
Symptoms, signs and abnormal clinical and laboratory findings, not elsewhere classified	R33	Retention of urine	2283	2742	18.92	2.34	2.26	1.7	3	1.95876e-08	1.64318e-07	TRUE
Symptoms, signs and abnormal clinical and laboratory findings, not elsewhere classified	R35	Polyuria	1203	1945	14.86	1.85	1.86	1.22	2.83	0.00407907	0.0158611	TRUE
Symptoms, signs and abnormal clinical and laboratory findings, not elsewhere classified	R39	Other symptoms and signs involving the urinary system	5966	4951	22.5	3.6	1.41	1.09	1.81	0.00862663	0.0308922	TRUE
Symptoms, signs and abnormal clinical and laboratory findings, not elsewhere classified	R40	Somnolence, stupor and coma	583	529	18.03	0.98	3.83	2.36	6.22	5.41212e-08	4.26381e-07	TRUE
Symptoms, signs and abnormal clinical and laboratory findings, not elsewhere classified	R41	Other symptoms and signs involving cognitive functions and awareness	11375	7733	14.36	0	2.22	1.79	2.75	3.48508e-13	5.26247e-12	TRUE
Symptoms, signs and abnormal clinical and laboratory findings, not elsewhere classified	R42	Dizziness and giddiness	5665	10991	21.99	2.09	1.63	1.38	1.92	4.39374e-09	3.86479e-08	TRUE
Symptoms, signs and abnormal clinical and laboratory findings, not elsewhere classified	R43	Disturbances of smell and taste	288	460	23.36	3.95	1.44	0.6	3.49	0.414825	0.661675	FALSE
Symptoms, signs and abnormal clinical and laboratory findings, not elsewhere classified	R44	Other symptoms and signs involving general sensations and perceptions	291	294	19.38	2.2	2.23	0.92	5.41	0.0756213	0.185672	FALSE
Symptoms, signs and abnormal clinical and laboratory findings, not elsewhere classified	R45	Symptoms and signs involving emotional state	908	1300	22.33	1.01	2.47	1.68	3.62	3.63268e-06	2.4109e-05	TRUE
Symptoms, signs and abnormal clinical and laboratory findings, not elsewhere classified	R46	Symptoms and signs involving appearance and behaviour	404	259	6.55	8.21	1.17	0.29	4.7	0.827665	0.989268	FALSE
Symptoms, signs and abnormal clinical and laboratory findings, not elsewhere classified	R47	Speech disturbances, not elsewhere classified	3844	1735	4.32	-0.56	0.8	0.38	1.69	0.56345	0.807283	FALSE
Symptoms, signs and abnormal clinical and laboratory findings, not elsewhere classified	R48	Dyslexia and other symbolic dysfunctions, not elsewhere classified	1202	748	11.01	-3.68	2.33	1.16	4.68	0.0177269	0.0553715	FALSE
Symptoms, signs and abnormal clinical and laboratory findings, not elsewhere classified	R49	Voice disturbances	4009	3680	10.79	-1.15	1.42	1.04	1.94	0.0277101	0.0815108	FALSE
Symptoms, signs and abnormal clinical and laboratory findings, not elsewhere classified	R50	Fever of other and unknown origin	38992	36188	3.51	-4.33	1.38	1.22	1.57	7.82993e-07	5.7209e-06	TRUE
Symptoms, signs and abnormal clinical and laboratory findings, not elsewhere classified	R51	Headache	22357	32134	17.76	0.99	1.57	1.41	1.75	2.94289e-16	5.22796e-15	TRUE
Symptoms, signs and abnormal clinical and laboratory findings, not elsewhere classified	R52	Pain, not elsewhere classified	28601	35925	22	3.44	1.62	1.48	1.79	3.51798e-23	8.3876e-22	TRUE
Symptoms, signs and abnormal clinical and laboratory findings, not elsewhere classified	R53	Malaise and fatigue	8664	13152	21.38	1.89	1.98	1.73	2.27	1.88194e-22	4.2626e-21	TRUE
Symptoms, signs and abnormal clinical and laboratory findings, not elsewhere classified	R55	Syncope and collapse	21688	38240	16.94	-0.54	1.66	1.51	1.82	3.46159e-25	8.71166e-24	TRUE
Symptoms, signs and abnormal clinical and laboratory findings, not elsewhere classified	R56	Convulsions, not elsewhere classified	38443	31598	1.7	-13.1	1.5	1.31	1.72	3.21116e-09	2.96869e-08	TRUE
Symptoms, signs and abnormal clinical and laboratory findings, not elsewhere classified	R57	Shock, not elsewhere classified	287	288	19.04	-1.4	0.47	0.07	3.33	0.447309	0.693553	FALSE
Symptoms, signs and abnormal clinical and laboratory findings, not elsewhere classified	R58	Haemorrhage, not elsewhere classified	660	2064	23.09	4.48	1.52	1.04	2.22	0.0313468	0.089874	FALSE
Symptoms, signs and abnormal clinical and laboratory findings, not elsewhere classified	R59	Enlarged lymph nodes	6368	5388	12.72	2.44	1.17	0.85	1.61	0.326087	0.570083	FALSE
Symptoms, signs and abnormal clinical and laboratory findings, not elsewhere classified	R60	Oedema, not elsewhere classified	1147	1688	21.79	1.2	3.09	2.27	4.21	6.68761e-13	9.77253e-12	TRUE
Symptoms, signs and abnormal clinical and laboratory findings, not elsewhere classified	R61	Hyperhidrosis	2458	4665	21.39	1.3	1.69	1.33	2.14	1.41372e-05	8.53887e-05	TRUE
Symptoms, signs and abnormal clinical and laboratory findings, not elsewhere classified	R62	Lack of expected normal physiological development	25649	21000	1.79	-14.16	0.59	0.44	0.79	0.000362846	0.00172114	TRUE
Symptoms, signs and abnormal clinical and laboratory findings, not elsewhere classified	R63	Symptoms and signs concerning food and fluid intake	3025	3572	16.1	-0.3	4.19	3.41	5.14	1.17892e-42	4.45044e-41	TRUE
Symptoms, signs and abnormal clinical and laboratory findings, not elsewhere classified	R67	Findings from assessment of general functional ability	1717	2489	23.64	1.72	1.75	1.3	2.35	0.000230744	0.00113617	TRUE
Symptoms, signs and abnormal clinical and laboratory findings, not elsewhere classified	R68	Other general symptoms and signs	2700	3359	4.38	5.55	1.99	1.37	2.9	0.00029935	0.00145033	TRUE
Symptoms, signs and abnormal clinical and laboratory findings, not elsewhere classified	R69	Unknown and unspecified causes of morbidity	271	305	17.35	3.49	1.51	0.56	4.07	0.409606	0.659153	FALSE
Symptoms, signs and abnormal clinical and laboratory findings, not elsewhere classified	R70	Elevated erythrocyte sedimentation rate and abnormality of plasma viscosity	0	155	20.18		0	0	6.86473e+195	0.958327	0.999512	FALSE
Symptoms, signs and abnormal clinical and laboratory findings, not elsewhere classified	R73	Elevated blood glucose level	1047	989	20.52	0.21	3.48	2.39	5.08	8.88087e-11	9.81228e-10	TRUE
Symptoms, signs and abnormal clinical and laboratory findings, not elsewhere classified	R74	Abnormal serum enzyme levels	1709	1779	23.86	2.48	2.33	1.68	3.23	3.80305e-07	2.84757e-06	TRUE
Symptoms, signs and abnormal clinical and laboratory findings, not elsewhere classified	R76	Other abnormal immunological findings in serum	297	479	17.21	-0.74	1.32	0.59	2.95	0.501044	0.754387	FALSE
Symptoms, signs and abnormal clinical and laboratory findings, not elsewhere classified	R78	Findings of drugs and other substances, not normally found in blood	1112	846	21.03	3.05	5.37	3.82	7.53	3.11208e-22	6.87693e-21	TRUE
Symptoms, signs and abnormal clinical and laboratory findings, not elsewhere classified	R79	Other abnormal findings of blood chemistry	720	788	22.4	2.36	2.59	1.58	4.26	0.000170197	0.000861442	TRUE
Symptoms, signs and abnormal clinical and laboratory findings, not elsewhere classified	R80	Isolated proteinuria	1010	1099	16.33	3.45	1.44	0.79	2.61	0.229548	0.438756	FALSE
Symptoms, signs and abnormal clinical and laboratory findings, not elsewhere classified	R81	Glycosuria	0	263	25.85	2.89	1.14	0.36	3.56	0.823587	0.989268	FALSE
Symptoms, signs and abnormal clinical and laboratory findings, not elsewhere classified	R82	Other abnormal findings in urine	243	204	9.02	-6.99	1.37	0.34	5.52	0.658582	0.881353	FALSE
Symptoms, signs and abnormal clinical and laboratory findings, not elsewhere classified	R87	Abnormal findings in secretions and smears from cervix uteri vagina vulva	0	7642	25.1	3.17	1.35	1.12	1.63	0.00189183	0.00786239	TRUE
Symptoms, signs and abnormal clinical and laboratory findings, not elsewhere classified	R90	Abnormal findings on diagnostic imaging of central nervous system	189	186	18.72		0	0	1.52561e+117	0.936896	0.999512	FALSE
Symptoms, signs and abnormal clinical and laboratory findings, not elsewhere classified	R91	Abnormal findings on diagnostic imaging of lung	1139	854	25.87	10.11	0.9	0.45	1.8	0.75862	0.953082	FALSE
Symptoms, signs and abnormal clinical and laboratory findings, not elsewhere classified	R93	Abnormal findings on diagnostic imaging of other body structures	2333	2518	22.84	-0.91	1.08	0.75	1.57	0.672873	0.88737	FALSE
Symptoms, signs and abnormal clinical and laboratory findings, not elsewhere classified	R94	Abnormal results of function studies	3467	3369	13.46	1.3	1.43	1.02	2.01	0.0380321	0.106349	FALSE
Symptoms, signs and abnormal clinical and laboratory findings, not elsewhere classified	R99	Other ill-defined and unspecified causes of mortality	641	309	20.39	3.4	2.58	1.28	5.22	0.00802915	0.0292145	TRUE
Note. 'Median age difference (years)' indicates that half or more of the individuals with EDs and a given comorbidity were diagnosed with the comorbidity before the ED diagnosis (negative value) or after the ED diagnosis (positive value); ICD-10 = International Classification of Diseases version 10

## Sheet: Table S6. OED & ICD10 sub-cat
Table S6. Assocation between other eating disorders and ICD-10 sub-categories (2nd level) and number of years between ED diagnosis and prescription.
ICD 10 chapter	ICD 10 code	Description	Male events	Female events	Median age at diagnosis (years)	Median age difference (years)	Odds ratio	Lower 95% CI	Upper 95% CI	p value	q value	Significant
Certain infectious and parasitic diseases	A00	Cholera	119	0	2.73	-2.26	6.47	0.9	46.36	0.0633025	0.0457553	TRUE
Certain infectious and parasitic diseases	A02	Other salmonella infections	1050	975	6.27	-12.81	1.02	0.61	1.7	0.943166	0.398059	FALSE
Certain infectious and parasitic diseases	A03	Shigellosis	135	167	10.37	-17.75	0.41	0.06	2.9	0.369808	0.195816	FALSE
Certain infectious and parasitic diseases	A04	Other bacterial intestinal infections	2204	2400	19.21	0.05	1.7	1.32	2.2	4.20311e-05	5.25028e-05	TRUE
Certain infectious and parasitic diseases	A05	Other bacterial foodborn intoxications, not elsewhere classified	234	258	22.47	2.54	1.98	0.98	3.99	0.0573363	0.04218	TRUE
Certain infectious and parasitic diseases	A06	Amoebiasis	134	154	11.7	-1.92	0.43	0.06	3.07	0.399403	0.207938	FALSE
Certain infectious and parasitic diseases	A07	Other protozoal intestinal diseases	334	373	11.74	-2.89	1.26	0.6	2.67	0.539782	0.264731	FALSE
Certain infectious and parasitic diseases	A08	Viral and other specified intestinal infections	13783	12299	1.94	-11.97	1.34	1.17	1.53	2.02947e-05	2.62312e-05	TRUE
Certain infectious and parasitic diseases	A09	Diarrhoea and gastroenteritis of presumed infectious origin	48630	45501	3.91	-6.76	1.58	1.48	1.69	6.4009e-39	2.90573e-38	TRUE
Certain infectious and parasitic diseases	A15	Respiratory tuberculosis, bacteriologically and histologically confirmed	336	286	12.98	1.59	0.44	0.11	1.76	0.24551	0.142796	FALSE
Certain infectious and parasitic diseases	A16	Respiratory tuberculosis, not confirmed bacteriologically or histologically	383	328	9.31	-6.35	0.38	0.1	1.54	0.1764	0.111106	FALSE
Certain infectious and parasitic diseases	A18	Tuberculosis of other organs	177	233	11.66	5.99	1.11	0.41	2.99	0.830382	0.364346	FALSE
Certain infectious and parasitic diseases	A26	Erysipeloid	293	247	15.09	6.48	1.72	0.76	3.85	0.191277	0.117301	FALSE
Certain infectious and parasitic diseases	A28	Other zoonotic bacterial diseases, not elsewhere classified	126	124	15.36	5.18	1.56	0.5	4.88	0.449152	0.229033	FALSE
Certain infectious and parasitic diseases	A31	Infection due to other mycobacteria	236	252	4.15	-12.25	0.91	0.29	2.85	0.87344	0.375893	FALSE
Certain infectious and parasitic diseases	A37	Whooping cough	1569	1717	0.59	-13.65	0.93	0.61	1.4	0.71675	0.326645	FALSE
Certain infectious and parasitic diseases	A38	Otitis media in scarlet fever	1108	1003	4.8	-7.15	1.35	0.8	2.29	0.264731	0.151292	FALSE
Certain infectious and parasitic diseases	A39	Meningococcal infection	1023	743	4.86	-13.31	1.19	0.7	2.01	0.528001	0.260325	FALSE
Certain infectious and parasitic diseases	A40	Streptococcal septicaemia	562	437	3.42	-13.16	2.04	1.17	3.53	0.0114121	0.00973097	TRUE
Certain infectious and parasitic diseases	A41	Other septicaemia	3651	4082	13.26	0.14	1.84	1.52	2.23	6.7381e-10	1.32011e-09	TRUE
Certain infectious and parasitic diseases	A46	Otitis externa in erysipelas	5681	4021	20.43	1.8	1.66	1.36	2.02	5.11974e-07	7.71576e-07	TRUE
Certain infectious and parasitic diseases	A48	Other bacterial diseases, not elsewhere classified	185	196	18.17	-2.34	1.38	0.51	3.7	0.526282	0.259822	FALSE
Certain infectious and parasitic diseases	A49	Bacterial infection of unspecified site	6849	6653	18.08	2	2.1	1.83	2.42	5.36774e-25	1.83313e-24	TRUE
Certain infectious and parasitic diseases	A51	Early syphilis	563	116	25.1	-3.59	1.63	0.61	4.38	0.334467	0.179995	FALSE
Certain infectious and parasitic diseases	A53	Other and unspecified syphilis	339	130	26.91	5.86	1.66	0.62	4.48	0.314352	0.171326	FALSE
Certain infectious and parasitic diseases	A54	Gonococcal infection	4348	4195	22.94	3.94	1.65	1.37	1.98	1.08959e-07	1.7333e-07	TRUE
Certain infectious and parasitic diseases	A56	Other sexually transmitted chlamydial diseases	3532	4977	21.88	1.68	1.61	1.36	1.92	6.8672e-08	1.11628e-07	TRUE
Certain infectious and parasitic diseases	A60	Anogenital herpesviral [herpes simplex] infection	797	2824	23.52	2.68	1.94	1.56	2.41	2.89992e-09	5.24019e-09	TRUE
Certain infectious and parasitic diseases	A63	Other predominantly sexually transmitted diseases, not elsewhere classified	6306	9017	21.88	0.96	1.4	1.21	1.62	4.65108e-06	6.34189e-06	TRUE
Certain infectious and parasitic diseases	A64	Unspecified sexually transmitted disease	100	0	24.01		0	0	Inf	0.997842	0.410386	FALSE
Certain infectious and parasitic diseases	A68	Relapsing fevers	762	582	4.78	-5.68	2.04	1.24	3.35	0.00480176	0.00445743	TRUE
Certain infectious and parasitic diseases	A69	Other spirochaetal infections	2461	2205	10.31	-5.04	1.04	0.73	1.48	0.829455	0.364346	FALSE
Certain infectious and parasitic diseases	A74	Other diseases caused by chlamydiae	522	1507	20.8	0.55	2.08	1.56	2.76	5.19375e-07	7.79574e-07	TRUE
Certain infectious and parasitic diseases	A78	Pneumonia (in) Q fever	111	124	6.73	0.12	1.85	0.46	7.5	0.388733	0.203235	FALSE
Certain infectious and parasitic diseases	A85	Other viral encephalitis, not elsewhere classified	109	0	7.18		0	0	3.8024e+261	0.973427	0.403532	FALSE
Certain infectious and parasitic diseases	A86	Unspecified viral encephalitis	277	259	9.57	-3.3	0.76	0.24	2.38	0.642335	0.300384	FALSE
Certain infectious and parasitic diseases	A87	Viral meningitis	1236	913	11.46	0.18	1.64	1.09	2.48	0.0188549	0.0154936	TRUE
Certain infectious and parasitic diseases	A88	Other viral infections of central nervous system, not elsewhere classified	111	130	14.78	2.58	3.15	1.39	7.13	0.00600918	0.00542359	TRUE
Certain infectious and parasitic diseases	A90	Dengue fever [classical dengue]	0	110	20.28	3.57	1.3	0.32	5.28	0.711066	0.324773	FALSE
Certain infectious and parasitic diseases	B00	Herpesviral [herpes simplex] infections	2531	3538	15.25	0.27	1.64	1.31	2.05	1.2949e-05	1.71537e-05	TRUE
Certain infectious and parasitic diseases	B01	Varicella [chickenpox]	3889	3190	2.76	-13.28	1.31	1	1.73	0.0521639	0.0388354	TRUE
Certain infectious and parasitic diseases	B02	Zoster [herpes zoster]	1412	1520	17.72	0.75	1.37	0.96	1.97	0.0843735	0.0590367	FALSE
Certain infectious and parasitic diseases	B05	Measles	137	104	1.71	-13.05	1.4	0.35	5.65	0.639653	0.299883	FALSE
Certain infectious and parasitic diseases	B07	Viral warts	2456	2809	11.99	-5.13	1.66	1.3	2.12	4.29068e-05	5.34174e-05	TRUE
Certain infectious and parasitic diseases	B08	Other viral infections characterized by skin and mucous membrane lesions, not elsewhere classified	3761	3400	4.16	-11.12	1.18	0.9	1.54	0.237487	0.139657	FALSE
Certain infectious and parasitic diseases	B09	Unspecified viral infection characterized by skin and mucous membrane lesions	841	687	2.92	-5.54	1.38	0.76	2.51	0.287359	0.160854	FALSE
Certain infectious and parasitic diseases	B15	Acute hepatitis A	280	228	10.5	-4.61	0.83	0.27	2.6	0.754895	0.338	FALSE
Certain infectious and parasitic diseases	B16	Acute hepatitis B	214	221	19.86	-4.15	1.73	0.77	3.88	0.186384	0.11525	FALSE
Certain infectious and parasitic diseases	B17	Other acute viral hepatitis	199	217	18.57	3.32	1.18	0.44	3.17	0.743059	0.334295	FALSE
Certain infectious and parasitic diseases	B18	Chronic viral hepatitis	702	583	22	-0.17	2.04	1.29	3.22	0.00224161	0.00218436	TRUE
Certain infectious and parasitic diseases	B19	Unspecified viral hepatitis	164	151	11.59	-10.7	2.05	0.84	5	0.112848	0.0752816	FALSE
Certain infectious and parasitic diseases	B23	Human immunodeficiency virus [HIV] disease resulting in other conditions	338	0	24.35	2.93	4.92	1.22	19.8	0.024973	0.0199486	TRUE
Certain infectious and parasitic diseases	B25	Cytomegaloviral disease	476	487	19.05	0.34	0.54	0.2	1.45	0.222733	0.133297	FALSE
Certain infectious and parasitic diseases	B26	Mumps	207	170	9.24	-0.22	1.15	0.37	3.6	0.810964	0.35895	FALSE
Certain infectious and parasitic diseases	B27	Infectious mononucleosis	8938	9682	16.35	-2.03	1.11	0.95	1.29	0.184836	0.114907	FALSE
Certain infectious and parasitic diseases	B30	Viral conjunctivitis	1016	1025	11.31	-1.78	1.09	0.65	1.85	0.738567	0.333245	FALSE
Certain infectious and parasitic diseases	B33	Other viral diseases, not elsewhere classified	496	448	9.7	-0.16	2.63	1.55	4.49	0.000360118	0.000396603	TRUE
Certain infectious and parasitic diseases	B34	Viral infection of unspecified site	58942	60598	3.43	-6.8	1.47	1.38	1.57	1.40444e-33	5.74501e-33	TRUE
Certain infectious and parasitic diseases	B35	Dermatophytosis	1432	1164	11.08	-1.5	1.23	0.78	1.93	0.377988	0.19958	FALSE
Certain infectious and parasitic diseases	B36	Other superficial mycoses	1015	1262	19.89	1.57	2.06	1.47	2.86	2.07896e-05	2.67778e-05	TRUE
Certain infectious and parasitic diseases	B37	Candidiasis	2454	4734	13.88	1.36	2.03	1.7	2.42	3.49425e-15	8.84838e-15	TRUE
Certain infectious and parasitic diseases	B44	Aspergillosis	107	0	14.81		0	0	Inf	0.982241	0.406711	FALSE
Certain infectious and parasitic diseases	B50	Plasmodium falciparum malaria	153	148	16.46	8.41	0.43	0.06	3.08	0.401566	0.208772	FALSE
Certain infectious and parasitic diseases	B54	Unspecified malaria	312	363	13.84	-6.98	0.56	0.18	1.73	0.309821	0.169687	FALSE
Certain infectious and parasitic diseases	B58	Toxoplasmosis	263	238	15.86	1.36	1.32	0.55	3.2	0.535466	0.263308	FALSE
Certain infectious and parasitic diseases	B65	Schistosomiasis [bilharziasis]	137	171	21.14	-5.44	0.74	0.18	3	0.676647	0.312892	FALSE
Certain infectious and parasitic diseases	B76	Hookworm diseases	186	324	21.17	5.31	1.22	0.54	2.74	0.629597	0.295541	FALSE
Certain infectious and parasitic diseases	B80	Vaginitis, vulvitis and vulvovaginitis in pinworm infection	1197	2478	8.21	-7.21	1.93	1.46	2.56	4.55641e-06	6.23565e-06	TRUE
Certain infectious and parasitic diseases	B85	Pediculosis and phthiriasis	0	190	10.63	-4.73	1.82	0.75	4.42	0.188856	0.116391	FALSE
Certain infectious and parasitic diseases	B86	Scabies	3474	2380	17.71	0.93	1.52	1.17	1.98	0.00158097	0.00159056	TRUE
Certain infectious and parasitic diseases	B89	Unspecified parasitic disease	105	0	10.27		0	0	1.91959e+261	0.973126	0.403532	FALSE
Certain infectious and parasitic diseases	B94	Sequelae of other and unspecified infectious and parasitic diseases	626	1333	27.17	6.38	1.34	0.92	1.96	0.131038	0.0855753	FALSE
Certain infectious and parasitic diseases	B95	Streptococcus and staphylococcus as the cause of diseases classified to other chapters	1424	1802	19.24	6	1.34	0.94	1.9	0.101511	0.0690804	FALSE
Certain infectious and parasitic diseases	B96	Other bacterial agents as the cause of diseases classified to other chapters	459	631	12.38	0.74	1.56	0.9	2.7	0.113887	0.0756718	FALSE
Certain infectious and parasitic diseases	B97	Viral agents as the cause of diseases classified to other chapters	1229	1150	10.48	2.14	1.39	0.86	2.24	0.181769	0.113528	FALSE
Certain infectious and parasitic diseases	B98	Other specified infectious agents as the cause of diseases classified to other chapters	425	559	21.75	0.55	1.99	1.21	3.27	0.00673287	0.00598155	TRUE
Certain infectious and parasitic diseases	B99	Other and unspecified infectious diseases	526	515	10.43	-2.79	1.45	0.8	2.63	0.226192	0.134579	FALSE
Neoplasms	C18	Malignant neoplasm of colon	164	199	24.25	0.9	1.26	0.47	3.38	0.649716	0.303074	FALSE
Neoplasms	C40	Malignant neoplasm of bone and articular cartilage of limbs	173	160	14.49		0	0	5.72755e+129	0.939305	0.39688	FALSE
Neoplasms	C41	Malignant neoplasm of bone and articular cartilage of other and unspecified sites	119	114	14.77	-12.08	0.55	0.08	3.93	0.550942	0.268788	FALSE
Neoplasms	C43	Malignant melanoma of skin	533	1213	26.31	6.34	1.24	0.82	1.88	0.305603	0.168282	FALSE
Neoplasms	C44	Other malignant neoplasms of skin	227	323	28.23	6.37	1.62	0.8	3.26	0.17908	0.112414	FALSE
Neoplasms	C49	Malignant neoplasm of other connective and soft tissue	281	273	19.04	-0.66	0.46	0.12	1.86	0.278477	0.157062	FALSE
Neoplasms	C50	Malignant neoplasm of breast	0	618	30.71	16.11	0.43	0.16	1.16	0.0962095	0.0659547	FALSE
Neoplasms	C53	Malignant neoplasm of cervix uteri	0	471	29.4	8.69	0.57	0.21	1.54	0.269485	0.153386	FALSE
Neoplasms	C56	Malignant neoplasm of ovary	0	197	21.51	-4.51	1.06	0.34	3.31	0.922895	0.391736	FALSE
Neoplasms	C62	Malignant neoplasm of testis	1413	0	25.55	9.65	1.74	0.56	5.41	0.341225	0.183024	FALSE
Neoplasms	C64	Malignant neoplasm of kidney, except renal pelvis	163	119	5.38	-2.42	1.14	0.28	4.62	0.851214	0.370389	FALSE
Neoplasms	C71	Malignant neoplasm of brain	406	369	14.66	-2.46	1.41	0.7	2.83	0.338134	0.181628	FALSE
Neoplasms	C73	Malignant neoplasm of thyroid gland	130	400	26.23	0.4	0.65	0.24	1.74	0.392017	0.204378	FALSE
Neoplasms	C76	Malignant neoplasm of other and ill-defined sites	103	0	6.43		0	0	2.33484e+261	0.973242	0.403532	FALSE
Neoplasms	C77	Secondary and unspecified malignant neoplasm of lymph nodes	203	215	23.63	5.48	0.88	0.28	2.75	0.825996	0.363442	FALSE
Neoplasms	C78	Secondary malignant neoplasm of respiratory and digestive organs	301	181	24.4	6	0.66	0.16	2.65	0.555178	0.269665	FALSE
Neoplasms	C79	Secondary malignant neoplasm of other sites	132	126	22.53	6.27	0.49	0.07	3.47	0.472182	0.236883	FALSE
Neoplasms	C81	Hodgkin's disease	459	406	19.83	-2.08	0.59	0.22	1.59	0.298455	0.165818	FALSE
Neoplasms	C83	Diffuse non-Hodgkin's lymphoma	215	111	20.94	-3.43	1.6	0.51	5.02	0.419729	0.217002	FALSE
Neoplasms	C85	Other and unspecified types of non-Hodgkin's lymphoma	287	168	16.77	-4.16	1.82	0.75	4.41	0.18724	0.115587	FALSE
Neoplasms	C91	Lymphoid leukaemia	772	566	7.06	-8.59	1.18	0.63	2.21	0.595677	0.284643	FALSE
Neoplasms	C92	Myeloid leukaemia	200	195	14.88	-10.01	1.36	0.51	3.67	0.538739	0.264568	FALSE
Neoplasms	C95	Leukaemia of unspecified cell type	149	113	5.95	-18.59	1.67	0.53	5.24	0.381381	0.200235	FALSE
Neoplasms	C96	Other and unspecified malignant neoplasms of lymphoid, haematopoietic and related tissue	107	0	10.05		0	0	7.63018e+260	0.973478	0.403532	FALSE
Neoplasms	D03	Melanoma in situ	140	331	26.27	0.35	1.79	0.92	3.47	0.0856182	0.0597953	FALSE
Neoplasms	D06	Carcinoma in situ of cervix uteri	0	544	25.4	-1.1	1.53	0.86	2.72	0.145769	0.0943684	FALSE
Neoplasms	D10	Benign neoplasm of mouth and pharynx	1682	1664	15.38	-1.2	1.28	0.9	1.81	0.171783	0.108566	FALSE
Neoplasms	D11	Benign neoplasm of major salivary glands	470	612	21.15	0.87	1.25	0.71	2.21	0.442261	0.226139	FALSE
Neoplasms	D12	Benign neoplasm of colon, rectum, anus and anal canal	1216	1235	26.07	3.85	1.78	1.26	2.5	0.000954129	0.00098658	TRUE
Neoplasms	D13	Benign neoplasm of other and ill-defined parts of digestive system	216	654	25.35	2.8	1.62	0.98	2.66	0.0576075	0.0422959	TRUE
Neoplasms	D14	Benign neoplasm of middle ear and respiratory system	818	627	19.3	-3.23	1.33	0.77	2.3	0.309977	0.169687	FALSE
Neoplasms	D16	Benign neoplasm of bone and articular cartilage	3911	3327	14.49	-2.53	1.29	1.01	1.65	0.0383759	0.029576	TRUE
Neoplasms	D17	Benign lipomatous neoplasm	4428	4475	22.02	1.61	1.15	0.92	1.43	0.226321	0.134579	FALSE
Neoplasms	D18	Haemangioma and lymphangioma, any site	3638	5374	3.42	-10.73	1.12	0.89	1.41	0.333752	0.179995	FALSE
Neoplasms	D21	Other benign neoplasms of connective and other soft tissue	2160	2270	17.27	-2.63	1.23	0.91	1.67	0.18291	0.114049	FALSE
Neoplasms	D22	Melanocytic naevi	9805	15400	20.59	2	1.24	1.1	1.39	0.000414736	0.000454068	TRUE
Neoplasms	D23	Other benign neoplasms of skin	6972	8397	15.58	-1.07	1.18	1	1.39	0.0447645	0.0338685	TRUE
Neoplasms	D24	Benign neoplasm of breast	160	10353	22.35	3.18	1.01	0.86	1.18	0.948317	0.399273	FALSE
Neoplasms	D25	Leiomyoma of uterus	0	1419	30.24	7.15	0.86	0.54	1.37	0.516211	0.255867	FALSE
Neoplasms	D27	Benign neoplasm of ovary	0	4499	23.47	2.61	1.24	0.99	1.54	0.0578223	0.0423701	TRUE
Neoplasms	D28	Benign neoplasm of other and unspecified female genital organs	0	702	23.22	3.76	0.86	0.44	1.65	0.641443	0.300344	FALSE
Neoplasms	D29	Benign neoplasm of male genital organs	618	0	20.95	14.49	2.56	0.64	10.26	0.185521	0.114907	FALSE
Neoplasms	D30	Benign neoplasm of urinary organs	111	146	23.57	5.72	1.33	0.43	4.18	0.621579	0.293256	FALSE
Neoplasms	D31	Benign neoplasm of eye and adnexa	796	864	11.65	-1.41	1.31	0.8	2.14	0.28884	0.16144	FALSE
Neoplasms	D32	Benign neoplasm of meninges	0	166	26.9	5.19	1.21	0.39	3.79	0.743587	0.334295	FALSE
Neoplasms	D33	Benign neoplasm of brain and other parts of central nervous system	810	789	15.8	-4.38	1.33	0.81	2.19	0.252859	0.145705	FALSE
Neoplasms	D34	Benign neoplasm of thyroid gland	168	468	21.93	-2.21	0.28	0.07	1.13	0.073437	0.0520695	FALSE
Neoplasms	D35	Benign neoplasm of other and unspecified endocrine glands	483	960	23.72	2.57	1.92	1.32	2.8	0.000677942	0.000723094	TRUE
Neoplasms	D36	Benign neoplasm of other and unspecified sites	461	433	15.85	0.5	1.02	0.49	2.16	0.94926	0.399273	FALSE
Neoplasms	D39	Neoplasm of uncertain or unknown behaviour of female genital organs	0	258	25.8	0	1.54	0.69	3.47	0.293589	0.163603	FALSE
Neoplasms	D43	Neoplasm of uncertain or unknown behaviour of brain and central nervous system	439	396	18.05	-0.7	1.69	0.9	3.17	0.100004	0.068393	FALSE
Neoplasms	D44	Neoplasm of uncertain or unknown behaviour of endocrine glands	119	145	21.25	5.33	0.88	0.22	3.56	0.861044	0.372831	FALSE
Neoplasms	D47	Other neoplasms of uncertain or unknown behaviour of lymphoid, haematopoietic and related tissue	118	155	22.14	8.14	1.29	0.41	4.05	0.66041	0.307292	FALSE
Neoplasms	D48	Neoplasm of uncertain or unknown behaviour of other and unspecified sites	288	373	13.24	0.19	0.72	0.27	1.92	0.505092	0.250729	FALSE
Diseases of the blood and blood-forming organs and certain disorders involving the immune mechanism	D50	Iron deficiency anaemia	1586	5088	19.4	2.03	2.85	2.48	3.28	8.1558e-48	4.33707e-47	TRUE
Diseases of the blood and blood-forming organs and certain disorders involving the immune mechanism	D51	Vitamin B12 deficiency anaemia	158	701	22.66	1.71	1.71	1.07	2.74	0.0241373	0.0193642	TRUE
Diseases of the blood and blood-forming organs and certain disorders involving the immune mechanism	D53	Other nutritional anaemias	111	156	6.73	1.73	4.94	2.68	9.1	3.0824e-07	4.72184e-07	TRUE
Diseases of the blood and blood-forming organs and certain disorders involving the immune mechanism	D55	Anaemia due to enzyme disorders	189	0	4.19		0	0	1.43448e+157	0.957611	0.401724	FALSE
Diseases of the blood and blood-forming organs and certain disorders involving the immune mechanism	D56	Thalassaemia	426	670	11.53	0	0.75	0.36	1.59	0.455169	0.231448	FALSE
Diseases of the blood and blood-forming organs and certain disorders involving the immune mechanism	D58	Other hereditary haemolytic anaemias	361	328	6.21	-5.64	1.51	0.72	3.2	0.278071	0.157062	FALSE
Diseases of the blood and blood-forming organs and certain disorders involving the immune mechanism	D59	Acquired haemolytic anaemia	330	347	9.71	2.06	0.8	0.3	2.15	0.663792	0.30848	FALSE
Diseases of the blood and blood-forming organs and certain disorders involving the immune mechanism	D61	Other aplastic anaemias	259	252	15.01	-7.51	2.15	1.06	4.34	0.0330932	0.0258797	TRUE
Diseases of the blood and blood-forming organs and certain disorders involving the immune mechanism	D62	Acute posthaemorrhagic anaemia	245	782	20.47	1.91	3.6	2.62	4.96	3.13547e-15	7.99424e-15	TRUE
Diseases of the blood and blood-forming organs and certain disorders involving the immune mechanism	D63	Anaemia in chronic diseases classified elsewhere	179	177	14.5	-2.28	1.46	0.54	3.94	0.450883	0.229601	FALSE
Diseases of the blood and blood-forming organs and certain disorders involving the immune mechanism	D64	Other anaemias	1833	3766	18.2	0.99	3.11	2.66	3.64	1.98371e-45	1.02559e-44	TRUE
Diseases of the blood and blood-forming organs and certain disorders involving the immune mechanism	D65	Glomerular disorders in disseminated intravascular coagulation [defibrination syndrome]	110	0	14.89	2.34	7.18	1	51.49	0.0500133	0.0374591	TRUE
Diseases of the blood and blood-forming organs and certain disorders involving the immune mechanism	D66	Hereditary factor VIII deficiency	209	155	8.65	0.69	1.77	0.66	4.77	0.259138	0.148632	FALSE
Diseases of the blood and blood-forming organs and certain disorders involving the immune mechanism	D68	Other coagulation defects	1748	5022	20.14	1.96	1.44	1.19	1.75	0.000191825	0.000221071	TRUE
Diseases of the blood and blood-forming organs and certain disorders involving the immune mechanism	D69	Purpura and other haemorrhagic conditions	6465	7023	7.9	-6.38	1.42	1.2	1.68	5.68019e-05	7.02464e-05	TRUE
Diseases of the blood and blood-forming organs and certain disorders involving the immune mechanism	D70	Agranulocytosis	457	370	11.28	0.96	2.55	1.44	4.53	0.00139378	0.00141756	TRUE
Diseases of the blood and blood-forming organs and certain disorders involving the immune mechanism	D72	Other disorders of white blood cells	647	778	16.52	0.77	2.97	2.09	4.23	1.58704e-09	2.95383e-09	TRUE
Diseases of the blood and blood-forming organs and certain disorders involving the immune mechanism	D73	Diseases of spleen	255	201	17.82	-1.73	1.24	0.46	3.32	0.675427	0.312716	FALSE
Diseases of the blood and blood-forming organs and certain disorders involving the immune mechanism	D75	Other diseases of blood and blood-forming organs	383	417	23.3	1.6	2.34	1.4	3.91	0.00123693	0.00126494	TRUE
Diseases of the blood and blood-forming organs and certain disorders involving the immune mechanism	D76	Certain diseases involving lymphoreticular tissue and reticulohistiocytic system	214	143	5.34	-8.7	1.52	0.48	4.76	0.473562	0.237255	FALSE
Diseases of the blood and blood-forming organs and certain disorders involving the immune mechanism	D80	Immunodeficiency with predominantly antibody defects	532	525	8.7	0.25	2.37	1.46	3.84	0.00045672	0.000497109	TRUE
Diseases of the blood and blood-forming organs and certain disorders involving the immune mechanism	D81	Combined immunodeficiencies	129	119	7.53	-2.87	1.25	0.31	5.06	0.752752	0.338	FALSE
Diseases of the blood and blood-forming organs and certain disorders involving the immune mechanism	D82	Immunodeficiency associated with other major defects	266	224	9.53	3.49	2.72	1.34	5.5	0.0054057	0.00494408	TRUE
Diseases of the blood and blood-forming organs and certain disorders involving the immune mechanism	D83	Common variable immunodeficiency	457	373	4.13	-6.08	1.69	0.84	3.4	0.141403	0.0918612	FALSE
Diseases of the blood and blood-forming organs and certain disorders involving the immune mechanism	D84	Other immunodeficiencies	1295	1375	6.29	0.08	2.33	1.69	3.22	2.82576e-07	4.34658e-07	TRUE
Diseases of the blood and blood-forming organs and certain disorders involving the immune mechanism	D86	Sarcoidosis	1119	720	27.02	1.79	1.16	0.68	1.97	0.577596	0.277071	FALSE
Diseases of the blood and blood-forming organs and certain disorders involving the immune mechanism	D89	Other disorders involving the immune mechanism, not elsewhere classified	235	181	6.73	-8.14	3	1.33	6.76	0.00809796	0.00710947	TRUE
Endocrine, nutritional and metabolic diseases	E03	Other hypothyroidism	1789	9791	25.13	2.37	1.63	1.42	1.86	8.57499e-13	1.99499e-12	TRUE
Endocrine, nutritional and metabolic diseases	E04	Other nontoxic goitre	659	4106	24.56	3.18	1.15	0.91	1.46	0.242067	0.141359	FALSE
Endocrine, nutritional and metabolic diseases	E05	Hyperthyroidism	948	5575	25.71	3.09	1.5	1.26	1.8	7.59731e-06	1.03214e-05	TRUE
Endocrine, nutritional and metabolic diseases	E06	Thyroiditis	569	3824	23.92	0.53	1.61	1.3	1.99	1.08239e-05	1.45456e-05	TRUE
Endocrine, nutritional and metabolic diseases	E07	Other disorders of thyroid	175	421	17.02	0.03	2.4	1.41	4.09	0.00127759	0.00130294	TRUE
Endocrine, nutritional and metabolic diseases	E10	Insulin-dependent diabetes mellitus	6245	4955	12.78	-6.21	1.9	1.61	2.25	1.00391e-13	2.42662e-13	TRUE
Endocrine, nutritional and metabolic diseases	E11	Non-insulin-dependent diabetes mellitus	1875	2018	25.36	1.57	2.57	2.05	3.21	1.12737e-16	3.10856e-16	TRUE
Endocrine, nutritional and metabolic diseases	E13	Other specified diabetes mellitus	371	519	21.79	0.35	1.88	1.13	3.15	0.015635	0.0131082	TRUE
Endocrine, nutritional and metabolic diseases	E14	Unspecified diabetes mellitus	2066	1757	16.75	-2.42	2.2	1.7	2.85	1.96872e-09	3.61007e-09	TRUE
Endocrine, nutritional and metabolic diseases	E15	Nondiabetic hypoglycaemic coma	200	139	13.36	-2.71	5.34	2.9	9.83	7.82328e-08	1.26068e-07	TRUE
Endocrine, nutritional and metabolic diseases	E16	Other disorders of pancreatic internal secretion	2224	2261	13.64	0.24	4.01	3.36	4.79	3.19106e-53	1.85602e-52	TRUE
Endocrine, nutritional and metabolic diseases	E20	Hypoparathyroidism	0	155	16.71	3.99	1.94	0.72	5.25	0.190892	0.117258	FALSE
Endocrine, nutritional and metabolic diseases	E21	Hyperparathyroidism and other disorders of parathyroid gland	244	423	24.58	4.7	1.06	0.5	2.23	0.883214	0.379206	FALSE
Endocrine, nutritional and metabolic diseases	E22	Hyperfunction of pituitary gland	1027	7212	9.88	0.47	1.65	1.4	1.95	2.28246e-09	4.14454e-09	TRUE
Endocrine, nutritional and metabolic diseases	E23	Hypofunction and other disorders of pituitary gland	2294	2142	15.35	-0.06	3.28	2.68	4	3.02384e-31	1.21033e-30	TRUE
Endocrine, nutritional and metabolic diseases	E24	Cushing's syndrome	0	233	21.15	1.34	1.43	0.59	3.47	0.429997	0.221695	FALSE
Endocrine, nutritional and metabolic diseases	E25	Adrenogenital disorders	129	219	7.85	-6.03	0.67	0.17	2.69	0.571596	0.275257	FALSE
Endocrine, nutritional and metabolic diseases	E27	Other disorders of adrenal gland	889	2443	8.57	-3.51	2.19	1.68	2.86	7.94381e-09	1.40144e-08	TRUE
Endocrine, nutritional and metabolic diseases	E28	Ovarian dysfunction	0	12157	24.52	2.4	1.43	1.27	1.63	1.58994e-08	2.75277e-08	TRUE
Endocrine, nutritional and metabolic diseases	E29	Testicular dysfunction	1297	0	23.56	-0.02	8.07	4.65	14	1.1103e-13	2.66647e-13	TRUE
Endocrine, nutritional and metabolic diseases	E30	Disorders of puberty, not elsewhere classified	3844	7918	9.5	-6.18	1.65	1.41	1.93	2.45755e-10	4.94491e-10	TRUE
Endocrine, nutritional and metabolic diseases	E34	Other endocrine disorders	8585	8675	11.17	-3.22	1.71	1.48	1.98	7.56412e-13	1.77088e-12	TRUE
Endocrine, nutritional and metabolic diseases	E41	Nutritional marasmus	0	120	20.16	1.01	39.47	27.15	57.39	1.44819e-82	1.25368e-81	TRUE
Endocrine, nutritional and metabolic diseases	E47	Other underweight	439	4215	25.87	1.82	5.49	4.88	6.17	3.2486e-178	4.65105e-177	TRUE
Endocrine, nutritional and metabolic diseases	E53	Deficiency of other B group vitamins	244	691	22.75	2.57	2.76	1.89	4.02	1.51003e-07	2.37172e-07	TRUE
Endocrine, nutritional and metabolic diseases	E55	Vitamin D deficiency	1890	3196	16.68	0.13	4.04	3.47	4.71	1.13761e-71	8.30329e-71	TRUE
Endocrine, nutritional and metabolic diseases	E56	Other vitamin deficiencies	128	235	15.81	0.02	4.54	2.69	7.66	1.38174e-08	2.40348e-08	TRUE
Endocrine, nutritional and metabolic diseases	E60	Dietary zinc deficiency	0	112	23.6	0.87	15.18	9.43	24.42	3.63673e-29	1.36742e-28	TRUE
Endocrine, nutritional and metabolic diseases	E61	Deficiency of other nutrient elements	201	695	21.42	0.46	3.52	2.48	5	1.83163e-12	4.18291e-12	TRUE
Endocrine, nutritional and metabolic diseases	E63	Other nutritional deficiencies	227	270	1.15	-0.09	4.4	2.73	7.09	1.08337e-09	2.0471e-09	TRUE
Endocrine, nutritional and metabolic diseases	E64	Sequelae of malnutrition and other nutritional deficiencies	1093	1368	11.35	0	6.4	5.24	7.81	3.56625e-74	2.70922e-73	TRUE
Endocrine, nutritional and metabolic diseases	E65	Localized adiposity	592	2757	27.18	1.93	1.99	1.6	2.49	9.45764e-10	1.7962e-09	TRUE
Endocrine, nutritional and metabolic diseases	E66	Obesity	17329	77672	24.74	0.02	0.96	0.9	1.02	0.189664	0.116697	FALSE
Endocrine, nutritional and metabolic diseases	E68	Sequelae of hyperalimentation	793	2337	27.16	2.86	3.01	2.47	3.67	9.34378e-28	3.47816e-27	TRUE
Endocrine, nutritional and metabolic diseases	E70	Disorders of aromatic amino-acid metabolism	254	273	8.17	2.02	2.57	1.32	4.98	0.00542722	0.00495159	TRUE
Endocrine, nutritional and metabolic diseases	E71	Disorders of branched-chain amino-acid metabolism and fatty-acid metabolism	155	130	1.55	-0.05	0.6	0.08	4.32	0.616089	0.291405	FALSE
Endocrine, nutritional and metabolic diseases	E72	Other disorders of amino-acid metabolism	177	172	13.9	-11.33	1.18	0.38	3.69	0.777434	0.346593	FALSE
Endocrine, nutritional and metabolic diseases	E73	Lactose intolerance	2161	3029	14.37	0.03	2.17	1.75	2.7	1.4778e-12	3.39569e-12	TRUE
Endocrine, nutritional and metabolic diseases	E74	Other disorders of carbohydrate metabolism	187	166	8.48	1.61	0.43	0.06	3.08	0.402214	0.208817	FALSE
Endocrine, nutritional and metabolic diseases	E75	Disorders of sphingolipid metabolism and other lipid storage disorders	0	107	10.93	-5.31	0.67	0.09	4.83	0.694583	0.319263	FALSE
Endocrine, nutritional and metabolic diseases	E78	Disorders of lipoprotein metabolism and other lipidaemias	2536	2746	24.29	2.34	1.8	1.43	2.26	4.42844e-07	6.70106e-07	TRUE
Endocrine, nutritional and metabolic diseases	E80	Disorders of porphyrin and bilirubin metabolism	978	496	17.01	1.55	1.39	0.76	2.51	0.284252	0.159354	FALSE
Endocrine, nutritional and metabolic diseases	E83	Disorders of mineral metabolism	879	966	22.3	0.79	4.83	3.77	6.17	4.96287e-36	2.17341e-35	TRUE
Endocrine, nutritional and metabolic diseases	E84	Cystic fibrosis	256	255	3.44	-5.79	1.4	0.58	3.39	0.455753	0.231448	FALSE
Endocrine, nutritional and metabolic diseases	E85	Amyloidosis	192	216	14.4	13.29	1.03	0.33	3.2	0.965442	0.403532	FALSE
Endocrine, nutritional and metabolic diseases	E86	Volume depletion	14027	14558	2.53	-0.01	3.68	3.36	4.02	4.06919e-178	5.61012e-177	TRUE
Endocrine, nutritional and metabolic diseases	E87	Other disorders of fluid, electrolyte and acid-base balance	2850	3054	10.79	0.29	10.41	9.38	11.56	0	0	TRUE
Endocrine, nutritional and metabolic diseases	E88	Other metabolic disorders	892	1079	21.93	0.64	3.25	2.45	4.32	4.21705e-16	1.13752e-15	TRUE
Endocrine, nutritional and metabolic diseases	E89	Postprocedural endocrine and metabolic disorders, not elsewhere classified	656	948	19.66	-0.58	1.87	1.26	2.76	0.00169956	0.00168707	TRUE
Mental and behavioural disorders	F05	Delirium, not induced by alcohol and other psychoactive substances	171	0	24.29	-0.19	9.56	2.37	38.63	0.00153314	0.00154662	TRUE
Mental and behavioural disorders	F06	Other mental disorders due to brain damage and dysfunction and to physical disease	1076	940	21.63	0.1	4.55	3.55	5.83	4.45951e-33	1.80438e-32	TRUE
Mental and behavioural disorders	F07	Personality and behavioural disorders due to brain disease, damage and dysfunction	782	735	20.26	0.02	3.56	2.6	4.87	2.46632e-15	6.33154e-15	TRUE
Mental and behavioural disorders	F09	Unspecified organic or symptomatic mental disorder	108	189	22.06	1.3	11.73	7.96	17.29	1.38846e-35	5.94074e-35	TRUE
Mental and behavioural disorders	F10	Mental and behavioural disorders due to use of alcohol	27361	20502	18.91	0.02	3.01	2.81	3.22	2.03744e-218	3.9917e-217	TRUE
Mental and behavioural disorders	F11	Mental and behavioural disorders due to use of opioids	1222	637	24.13	2.57	5.15	3.9	6.79	3.51234e-31	1.37626e-30	TRUE
Mental and behavioural disorders	F12	Mental and behavioural disorders due to use of cannabinoids	13260	6141	21.05	0.11	4.39	3.99	4.84	2.28228e-197	4.04555e-196	TRUE
Mental and behavioural disorders	F13	Mental and behavioural disorders due to use of sedatives or hypnotics	1032	592	23.29	3.76	6.06	4.64	7.93	1.45167e-39	6.67128e-39	TRUE
Mental and behavioural disorders	F14	Mental and behavioural disorders due to use of cocaine	3901	1340	23.55	1.91	5.57	4.67	6.65	5.24169e-81	4.43452e-80	TRUE
Mental and behavioural disorders	F15	Mental and behavioural disorders due to use of other stimulants, including caffeine	3085	1378	22.44	1.75	4.8	3.97	5.81	3.77758e-58	2.51104e-57	TRUE
Mental and behavioural disorders	F16	Mental and behavioural disorders due to use of hallucinogens	450	129	21.15	2.63	4.01	2.13	7.57	1.81596e-05	2.35533e-05	TRUE
Mental and behavioural disorders	F17	Mental and behavioural disorders due to use of tobacco	3937	8466	22.75	1.51	1.94	1.71	2.21	2.24803e-24	7.60741e-24	TRUE
Mental and behavioural disorders	F18	Mental and behavioural disorders due to use of volatile solvents	232	132	15.5	-3.16	2.77	1.23	6.25	0.0143065	0.0120215	TRUE
Mental and behavioural disorders	F19	Mental and behavioural disorders due to multiple drug use and use of other psychoactive substances	7329	3254	21.13	1.22	4.76	4.19	5.4	7.70573e-129	9.56137e-128	TRUE
Mental and behavioural disorders	F20	Schizophrenia	7273	6358	21.35	1.19	6.63	6.1	7.22	0	0	TRUE
Mental and behavioural disorders	F21	Schizotypal disorder	3820	3450	21.99	0.86	5.86	5.22	6.59	1.52038e-193	2.57251e-192	TRUE
Mental and behavioural disorders	F22	Persistent delusional disorders	2017	1285	22.08	1.21	6.81	5.72	8.12	2.08041e-102	2.03795e-101	TRUE
Mental and behavioural disorders	F23	Acute and transient psychotic disorders	3921	2987	20.58	0.01	5.83	5.14	6.61	4.85755e-167	6.23515e-166	TRUE
Mental and behavioural disorders	F25	Schizoaffective disorders	330	539	21.91	0.57	6.98	5.28	9.22	1.30688e-42	6.40103e-42	TRUE
Mental and behavioural disorders	F28	Other nonorganic psychotic disorders	970	1618	17.65	0.46	7.04	5.98	8.28	2.57443e-122	2.90398e-121	TRUE
Mental and behavioural disorders	F29	Unspecified nonorganic psychosis	4360	5352	18.34	0.1	6.07	5.51	6.68	6.87992e-296	1.60063e-294	TRUE
Mental and behavioural disorders	F30	Manic episode	382	358	20.7	0.62	4.04	2.65	6.15	7.82306e-11	1.59131e-10	TRUE
Mental and behavioural disorders	F31	Bipolar affective disorder	2661	4860	23.52	1.26	4.83	4.32	5.39	1.44161e-170	1.91654e-169	TRUE
Mental and behavioural disorders	F32	Depressive episode	18444	36177	19.79	0	7.62	7.3	7.95	0	0	TRUE
Mental and behavioural disorders	F33	Recurrent depressive disorder	7024	15939	23.64	0.56	6.44	6.06	6.85	0	0	TRUE
Mental and behavioural disorders	F34	Persistent mood [affective] disorders	875	1446	21.72	0.04	5.74	4.77	6.91	2.4568e-76	1.94581e-75	TRUE
Mental and behavioural disorders	F38	Other mood [affective] disorders	217	398	21.01	0.91	5.7	4.01	8.09	2.37039e-22	7.41483e-22	TRUE
Mental and behavioural disorders	F39	Unspecified mood [affective] disorder	441	769	19.83	0	6.42	5.05	8.17	1.03351e-51	5.82909e-51	TRUE
Mental and behavioural disorders	F40	Phobic anxiety disorders	6575	11756	20.84	0.02	5.05	4.69	5.43	0	0	TRUE
Mental and behavioural disorders	F41	Other anxiety disorders	14713	28769	20.52	0.01	5.32	5.06	5.6	0	0	TRUE
Mental and behavioural disorders	F42	Obsessive-compulsive disorder	7210	11721	16.99	0	7.18	6.73	7.66	0	0	TRUE
Mental and behavioural disorders	F43	Reaction to severe stress, and adjustment disorders	42373	68961	17.85	0	5.73	5.51	5.96	0	0	TRUE
Mental and behavioural disorders	F44	Dissociative [conversion] disorders	692	2081	19.07	-0.05	4.94	4.18	5.83	2.37211e-78	1.91958e-77	TRUE
Mental and behavioural disorders	F45	Somatoform disorders	2085	4498	18.4	0	4.12	3.63	4.67	6.77264e-109	7.00299e-108	TRUE
Mental and behavioural disorders	F48	Other neurotic disorders	398	648	20.01	0	6.55	5.04	8.51	4.53843e-45	2.31425e-44	TRUE
Mental and behavioural disorders	F51	Nonorganic sleep disorders	3521	2655	12.48	0.11	4.49	3.78	5.33	1.02241e-65	7.04787e-65	TRUE
Mental and behavioural disorders	F52	Sexual dysfunction, not caused by organic disorder or disease	2047	2611	25.23	5.05	2.22	1.8	2.74	6.99298e-14	1.70137e-13	TRUE
Mental and behavioural disorders	F53	Mental and behavioural disorders associated with the puerperium, not elsewhere classified	0	326	27.85	4.83	2.76	1.58	4.8	0.0003478	0.000387624	TRUE
Mental and behavioural disorders	F55	Abuse of non-dependence-producing substances	498	295	22.14	1.47	19.09	14.89	24.48	9.51871e-120	1.04214e-118	TRUE
Mental and behavioural disorders	F60	Specific personality disorders	8596	26207	21.35	0	9.13	8.71	9.57	0	0	TRUE
Mental and behavioural disorders	F61	Mixed and other personality disorders	1789	4635	23.12	0.92	9.36	8.55	10.25	0	0	TRUE
Mental and behavioural disorders	F62	Enduring personality changes, not attributable to brain damage and disease	318	399	23.26	0.87	9.27	6.94	12.39	3.13369e-51	1.74104e-50	TRUE
Mental and behavioural disorders	F63	Habit and impulse disorders	1021	1082	19.17	0	8.96	7.5	10.72	1.2446e-127	1.4478e-126	TRUE
Mental and behavioural disorders	F64	Gender identity disorders	375	247	18.78	-0.09	4.04	2.48	6.6	2.17403e-08	3.6953e-08	TRUE
Mental and behavioural disorders	F65	Disorders of sexual preference	345	0	24.06	2.58	6.68	2.14	20.87	0.00108213	0.00111584	TRUE
Mental and behavioural disorders	F66	Psychological and behavioural disorders associated with sexual development and orientation	126	0	19.59	0.07	12.23	3.02	49.55	0.000451352	0.000492707	TRUE
Mental and behavioural disorders	F68	Other disorders of adult personality and behaviour	169	484	17.33	1.45	12.36	9.73	15.7	3.98578e-94	3.61873e-93	TRUE
Mental and behavioural disorders	F69	Unspecified disorder of adult personality and behaviour	180	300	20.92	0.84	10.44	7.57	14.4	1.99901e-46	1.04805e-45	TRUE
Mental and behavioural disorders	F70	Mild mental retardation	8147	4629	12.83	-0.14	3.22	2.82	3.68	1.82042e-66	1.27857e-65	TRUE
Mental and behavioural disorders	F71	Moderate mental retardation	2427	1401	11.91	-1.11	2.34	1.78	3.08	1.1593e-09	2.16856e-09	TRUE
Mental and behavioural disorders	F72	Severe mental retardation	903	589	11.2	-1.89	2.51	1.65	3.8	1.46326e-05	1.9247e-05	TRUE
Mental and behavioural disorders	F73	Profound mental retardation	266	245	12.37	-1.05	3.26	1.83	5.81	6.34716e-05	7.77202e-05	TRUE
Mental and behavioural disorders	F78	Other mental retardation	767	636	18.53	-0.1	3.79	2.73	5.25	1.35247e-15	3.57056e-15	TRUE
Mental and behavioural disorders	F79	Unspecified mental retardation	4283	3005	9.88	-0.12	2.05	1.67	2.52	8.96334e-12	1.9066e-11	TRUE
Mental and behavioural disorders	F80	Specific developmental disorders of speech and language	5786	2137	6.79	-5.21	2.02	1.58	2.58	1.90941e-08	3.27542e-08	TRUE
Mental and behavioural disorders	F81	Specific developmental disorders of scholastic skills	5252	3507	13.59	0	4	3.46	4.61	8.66466e-80	7.16748e-79	TRUE
Mental and behavioural disorders	F82	Specific developmental disorder of motor function	2202	812	6.92	-9.76	2.43	1.68	3.52	2.29099e-06	3.20604e-06	TRUE
Mental and behavioural disorders	F83	Mixed specific developmental disorders	10162	4778	10.79	-0.35	3.87	3.42	4.37	3.29299e-103	3.31296e-102	TRUE
Mental and behavioural disorders	F84	Pervasive developmental disorders	37189	17974	12.54	0	5.49	5.16	5.83	0	0	TRUE
Mental and behavioural disorders	F88	Other disorders of psychological development	1738	1156	12.71	0	4.75	3.79	5.97	4.62838e-41	2.20883e-40	TRUE
Mental and behavioural disorders	F89	Unspecified disorder of psychological development	1550	798	10.55	-0.34	4.21	3.18	5.57	6.23351e-24	2.07177e-23	TRUE
Mental and behavioural disorders	F90	Hyperkinetic disorders	49458	25731	12.92	0	3.52	3.31	3.74	0	0	TRUE
Mental and behavioural disorders	F91	Conduct disorders	6384	2212	11.27	-1.83	3.66	3.08	4.36	1.61299e-48	8.70184e-48	TRUE
Mental and behavioural disorders	F92	Mixed disorders of conduct and emotions	5099	3642	11.95	-0.44	5.92	5.26	6.68	5.19381e-187	8.40593e-186	TRUE
Mental and behavioural disorders	F93	Emotional disorders with onset specific to childhood	5442	5476	11.49	-1.01	6.05	5.47	6.69	1.73906e-269	3.80796e-268	TRUE
Mental and behavioural disorders	F94	Disorders of social functioning with onset specific to childhood and adolescence	6281	4196	10.05	-2.21	3.4	2.94	3.92	4.44803e-63	3.01046e-62	TRUE
Mental and behavioural disorders	F95	Tic disorders	10431	3614	10.27	-2.11	2.67	2.26	3.15	3.36532e-31	1.33268e-30	TRUE
Mental and behavioural disorders	F98	Other behavioural and emotional disorders with onset usually occurring in childhood and adolescence	21967	16775	11.27	0	4.45	4.16	4.76	0	0	TRUE
Mental and behavioural disorders	F99	Mental disorder, not otherwise specified	11121	14680	19.54	0.07	6.07	5.7	6.47	0	0	TRUE
Diseases of the nervous system	G00	Bacterial meningitis, not elsewhere classified	1336	999	2.47	-5.17	1.17	0.72	1.88	0.528801	0.260374	FALSE
Diseases of the nervous system	G01	Meningitis (in) Lyme disease	287	186	7.76	-9.79	0.31	0.04	2.19	0.23964	0.140479	FALSE
Diseases of the nervous system	G02	Meningitis in other infectious and parasitic diseases classified elsewhere	144	181	20.79	-2.05	0.38	0.05	2.71	0.333757	0.179995	FALSE
Diseases of the nervous system	G03	Meningitis due to other and unspecified causes	858	766	19.1	2.37	2.36	1.61	3.46	1.15526e-05	1.54691e-05	TRUE
Diseases of the nervous system	G04	Encephalitis, myelitis and encephalomyelitis	533	484	13.57	0.44	1.65	0.93	2.93	0.0858562	0.0598492	FALSE
Diseases of the nervous system	G06	Intracranial and intraspinal abscess and granuloma	167	123	12.66	-8.4	1.07	0.26	4.32	0.924409	0.39192	FALSE
Diseases of the nervous system	G11	Hereditary ataxia	196	186	11.21		0	0	4.31286e+130	0.939291	0.39688	FALSE
Diseases of the nervous system	G12	Spinal muscular atrophy and related syndromes	185	115	9.39	-4.22	2.23	0.83	6.03	0.113509	0.0755867	FALSE
Diseases of the nervous system	G24	Dystonia	848	1053	17.78	1.05	2.44	1.76	3.37	7.203e-08	1.16577e-07	TRUE
Diseases of the nervous system	G25	Other extrapyramidal and movement disorders	928	863	16.88	3.25	1.33	0.82	2.14	0.248511	0.144316	FALSE
Diseases of the nervous system	G35	Retrobulbar neuritis in multiple sclerosis	814	1745	25.74	2.68	0.88	0.59	1.31	0.526239	0.259822	FALSE
Diseases of the nervous system	G37	Other demyelinating diseases of central nervous system	332	614	23.67	1.5	1.07	0.57	2	0.830986	0.364346	FALSE
Diseases of the nervous system	G40	Epilepsy	16300	14913	9.76	-5.19	1.69	1.53	1.88	6.43714e-23	2.06568e-22	TRUE
Diseases of the nervous system	G41	Status epilepticus	1041	902	7.43	-1.95	2.99	2.12	4.21	3.87851e-10	7.67953e-10	TRUE
Diseases of the nervous system	G43	Migraine	11395	20534	16.59	-0.35	1.47	1.33	1.62	5.76807e-15	1.43142e-14	TRUE
Diseases of the nervous system	G44	Other headache syndromes	8549	16309	18.34	-0.51	1.73	1.57	1.91	3.78283e-27	1.36712e-26	TRUE
Diseases of the nervous system	G45	Transient cerebral ischaemic attacks and related syndromes	502	513	24.87	5.88	1.34	0.74	2.44	0.332645	0.179978	FALSE
Diseases of the nervous system	G47	Sleep disorders	13022	8196	21.06	0.62	2.16	1.91	2.45	4.0241e-34	1.66439e-33	TRUE
Diseases of the nervous system	G50	Disorders of trigeminal nerve	398	805	24.95	0.5	1.8	1.18	2.75	0.00642082	0.00573168	TRUE
Diseases of the nervous system	G51	Facial nerve disorders	3082	3233	16.87	1.71	1.27	0.99	1.64	0.0601932	0.0438485	TRUE
Diseases of the nervous system	G52	Disorders of other cranial nerves	139	143	16.66	0	2.42	0.99	5.89	0.0520081	0.0388354	TRUE
Diseases of the nervous system	G54	Nerve root and plexus disorders	516	496	23.24	4.46	1.66	0.96	2.88	0.0715794	0.0508493	FALSE
Diseases of the nervous system	G55	Nerve root and plexus compressions in diseases classified elsewhere	123	103	24.89	2.33	1.81	0.57	5.68	0.311988	0.170287	FALSE
Diseases of the nervous system	G56	Mononeuropathies of upper limb	5470	7384	25.61	3.72	1.53	1.31	1.77	4.50442e-08	7.48546e-08	TRUE
Diseases of the nervous system	G57	Mononeuropathies of lower limb	1076	1360	24	0.5	3.12	2.43	4	4.11208e-19	1.20527e-18	TRUE
Diseases of the nervous system	G58	Other mononeuropathies	161	219	23.62	4.78	3.32	1.81	6.07	0.000103362	0.000124116	TRUE
Diseases of the nervous system	G60	Hereditary and idiopathic neuropathy	375	304	14.81	-0.16	2.6	1.46	4.63	0.00114125	0.00117354	TRUE
Diseases of the nervous system	G61	Inflammatory polyneuropathy	295	243	16.95	0.09	1.86	0.88	3.94	0.104749	0.0706378	FALSE
Diseases of the nervous system	G62	Other polyneuropathies	520	558	23	3.05	3.63	2.53	5.21	2.66837e-12	5.91241e-12	TRUE
Diseases of the nervous system	G63	Polyneuropathy in diseases classified elsewhere	105	0	28.6	-6.58	15.77	3.88	64.1	0.000116175	0.000138607	TRUE
Diseases of the nervous system	G64	Other disorders of peripheral nervous system	173	199	22.57	-0.67	1.95	0.87	4.4	0.105705	0.0710682	FALSE
Diseases of the nervous system	G70	Myasthenia gravis and other myoneural disorders	171	172	18.72	1.03	2.89	1.36	6.14	0.00593047	0.00537125	TRUE
Diseases of the nervous system	G71	Primary disorders of muscles	932	573	10.12	-0.8	2.06	1.29	3.29	0.0025384	0.00244794	TRUE
Diseases of the nervous system	G72	Other myopathies	458	391	16.59	0.06	2.75	1.67	4.53	7.2116e-05	8.80156e-05	TRUE
Diseases of the nervous system	G80	Infantile cerebral palsy	4010	2861	4.67	-9.49	1.76	1.39	2.22	1.90764e-06	2.70002e-06	TRUE
Diseases of the nervous system	G81	Hemiplegia	1043	811	5.69	-1.87	1.56	0.99	2.46	0.0554186	0.0410124	TRUE
Diseases of the nervous system	G82	Paraplegia and tetraplegia	1688	1177	10.59	-1.19	2.47	1.84	3.31	1.82047e-09	3.35575e-09	TRUE
Diseases of the nervous system	G83	Other paralytic syndromes	366	368	14.28	0.7	2.5	1.47	4.26	0.000746902	0.00078762	TRUE
Diseases of the nervous system	G90	Disorders of autonomic nervous system	375	554	16.55	2.08	2.56	1.66	3.96	2.33411e-05	2.96539e-05	TRUE
Diseases of the nervous system	G91	Hydrocephalus	1413	981	3.73	-6.55	1.76	1.18	2.64	0.0060174	0.00542359	TRUE
Diseases of the nervous system	G93	Other disorders of brain	1703	2301	17.92	-0.17	2.25	1.79	2.83	4.10617e-12	8.99117e-12	TRUE
Diseases of the nervous system	G94	Other disorders of brain in diseases classified elsewhere	283	259	10.56	-1.45	0.81	0.26	2.52	0.710989	0.324773	FALSE
Diseases of the nervous system	G95	Other diseases of spinal cord	489	521	19.01	0.77	1.78	1.05	3.02	0.0336729	0.0262229	TRUE
Diseases of the nervous system	G96	Other disorders of central nervous system	3044	3759	19.78	0.09	1.84	1.51	2.23	8.59913e-10	1.64153e-09	TRUE
Diseases of the nervous system	G97	Postprocedural disorders of nervous system, not elsewhere classified	375	686	21.48	0.69	2.41	1.62	3.6	1.56381e-05	2.04253e-05	TRUE
Diseases of the nervous system	G98	Other disorders of nervous system, not elsewhere classified	2678	3046	15.54	0.51	1.7	1.34	2.15	9.90446e-06	1.33582e-05	TRUE
Diseases of the nervous system	G99	Other disorders of nervous system in diseases classified elsewhere	171	178	14.48	0.84	1.07	0.34	3.34	0.909411	0.38805	FALSE
Diseases of the eye and adnexa	H00	Hordeolum and chalazion	5166	6272	12.57	-3.12	1.19	0.99	1.45	0.0702583	0.0500462	FALSE
Diseases of the eye and adnexa	H01	Other inflammation of eyelid	1742	1984	18.1	0.39	1.49	1.1	2.02	0.0105375	0.00905895	TRUE
Diseases of the eye and adnexa	H02	Other disorders of eyelid	2187	2756	18.39	3.36	1.57	1.23	2.01	0.000360097	0.000396603	TRUE
Diseases of the eye and adnexa	H03	Disorders of eyelid in diseases classified elsewhere	160	166	7.59	-12.44	0.4	0.06	2.85	0.359748	0.191306	FALSE
Diseases of the eye and adnexa	H04	Disorders of lacrimal system	1827	1922	2.44	-11.21	1.26	0.9	1.77	0.185249	0.114907	FALSE
Diseases of the eye and adnexa	H05	Disorders of orbit	1086	939	10.96	-3.53	1.81	1.2	2.73	0.00499932	0.00461779	TRUE
Diseases of the eye and adnexa	H06	Disorders of lacrimal system and orbit in diseases classified elsewhere	0	183	24.28	7.04	1.87	0.77	4.54	0.169048	0.107201	FALSE
Diseases of the eye and adnexa	H10	Conjunctivitis	23549	19524	12.17	-2.72	1.33	1.2	1.47	9.28359e-08	1.48316e-07	TRUE
Diseases of the eye and adnexa	H11	Other disorders of conjunctiva	2131	1503	15.45	-2.08	1.22	0.84	1.77	0.306079	0.168296	FALSE
Diseases of the eye and adnexa	H13	Disorders of conjunctiva in diseases classified elsewhere	185	160	10.71	2.31	0.44	0.06	3.15	0.415101	0.215207	FALSE
Diseases of the eye and adnexa	H15	Disorders of sclera	326	350	20.29	0.87	0.75	0.28	2.01	0.566532	0.273881	FALSE
Diseases of the eye and adnexa	H16	Keratitis	4073	3710	21.6	1.44	1.78	1.46	2.16	8.89071e-09	1.56109e-08	TRUE
Diseases of the eye and adnexa	H17	Corneal scars and opacities	441	329	15.49	0.72	1.62	0.8	3.26	0.177719	0.111748	FALSE
Diseases of the eye and adnexa	H18	Other disorders of cornea	2251	992	21.97	2.26	1.38	0.92	2.06	0.120927	0.0793902	FALSE
Diseases of the eye and adnexa	H19	Disorders of sclera and cornea in diseases classified elsewhere	375	403	20.15	-2.75	1.96	1.11	3.48	0.0213406	0.0172663	TRUE
Diseases of the eye and adnexa	H20	Iridocyclitis	1754	1757	20.87	-0.7	1.24	0.89	1.75	0.206452	0.125163	FALSE
Diseases of the eye and adnexa	H21	Other disorders of iris and ciliary body	862	373	14.28	-3.23	1.43	0.74	2.77	0.283262	0.159039	FALSE
Diseases of the eye and adnexa	H22	Disorders of iris and ciliary body in diseases classified elsewhere	0	119	15.47	-10.2	2.64	0.97	7.17	0.0570117	0.0420243	TRUE
Diseases of the eye and adnexa	H25	Senile cataract	590	602	20.5	-1.62	1.67	1.02	2.74	0.0433524	0.0330014	TRUE
Diseases of the eye and adnexa	H26	Other cataract	1125	790	14.11	-4.15	1.3	0.79	2.13	0.30065	0.166404	FALSE
Diseases of the eye and adnexa	H27	Other disorders of lens	366	243	9.49	-10.28	1.07	0.4	2.86	0.898416	0.384845	FALSE
Diseases of the eye and adnexa	H30	Chorioretinal inflammation	422	504	20.38	0	1.14	0.59	2.21	0.694713	0.319263	FALSE
Diseases of the eye and adnexa	H31	Other disorders of choroid	212	171	14.45	-5.56	1.5	0.56	4.04	0.421896	0.21782	FALSE
Diseases of the eye and adnexa	H33	Retinal detachments and breaks	848	475	19.03	1.22	1.76	1.03	2.98	0.037404	0.0288867	TRUE
Diseases of the eye and adnexa	H34	Retinal vascular occlusions	101	0	24.78		0	0	Inf	0.99861	0.410386	FALSE
Diseases of the eye and adnexa	H35	Other retinal disorders	2399	1863	12.53	-3.07	1.39	1.01	1.92	0.0422848	0.0322546	TRUE
Diseases of the eye and adnexa	H36	Retinal disorders in diseases classified elsewhere	1602	1458	21.7	2.47	2.22	1.68	2.92	1.75011e-08	3.01605e-08	TRUE
Diseases of the eye and adnexa	H40	Glaucoma	611	464	17.17	-1.49	1.22	0.63	2.36	0.556033	0.269665	FALSE
Diseases of the eye and adnexa	H43	Disorders of vitreous body	684	458	20.78	7.28	1.06	0.53	2.13	0.873218	0.375893	FALSE
Diseases of the eye and adnexa	H44	Disorders of globe	967	1242	23	1.14	1.08	0.7	1.67	0.716919	0.326645	FALSE
Diseases of the eye and adnexa	H46	Optic neuritis	350	803	23.35	1.32	1.13	0.66	1.91	0.655584	0.305428	FALSE
Diseases of the eye and adnexa	H47	Other disorders of optic [2nd] nerve and visual pathways	1839	2398	13.98	-2.4	1.83	1.43	2.36	2.49987e-06	3.47224e-06	TRUE
Diseases of the eye and adnexa	H48	Disorders of optic [2nd] nerve and visual pathways in diseases classified elsewhere	280	291	9.69	-6.25	2.32	1.23	4.35	0.00887724	0.00766705	TRUE
Diseases of the eye and adnexa	H49	Paralytic strabismus	1288	1274	11.32	-6.21	1.67	1.16	2.4	0.00537875	0.00493155	TRUE
Diseases of the eye and adnexa	H50	Other strabismus	11842	12263	6.51	-8.22	1.32	1.16	1.51	3.78037e-05	4.73812e-05	TRUE
Diseases of the eye and adnexa	H51	Other disorders of binocular movement	601	761	11.57	-5.45	1.74	1.1	2.75	0.0169091	0.0140812	TRUE
Diseases of the eye and adnexa	H52	Disorders of refraction and accommodation	15189	16420	12.32	-2.15	1.47	1.31	1.64	1.05021e-11	2.20866e-11	TRUE
Diseases of the eye and adnexa	H53	Visual disturbances	6734	7581	13.95	-1.23	1.81	1.57	2.09	4.05816e-16	1.10265e-15	TRUE
Diseases of the eye and adnexa	H54	Blindness and low vision	1560	1676	11.63	-0.6	2.06	1.55	2.75	8.07964e-07	1.18877e-06	TRUE
Diseases of the eye and adnexa	H55	Nystagmus and other irregular eye movements	1024	842	6.79	-6.32	1.5	0.93	2.42	0.100134	0.068393	FALSE
Diseases of the eye and adnexa	H57	Other disorders of eye and adnexa	8722	8748	17.03	0.96	1.77	1.54	2.03	5.99296e-16	1.59346e-15	TRUE
Diseases of the eye and adnexa	H58	Other disorders of eye and adnexa in diseases classified elsewhere	214	232	14.36	-3.21	1.14	0.42	3.05	0.799609	0.355191	FALSE
Diseases of the eye and adnexa	H59	Postprocedural disorders of eye and adnexa, not elsewhere classified	132	135	10.64	1.38	1.43	0.46	4.48	0.540549	0.264758	FALSE
Diseases of the ear and mastoid process	H60	Otitis externa	7242	7812	15.7	-0.24	1.52	1.3	1.77	1.34729e-07	2.13413e-07	TRUE
Diseases of the ear and mastoid process	H61	Other disorders of external ear	2379	2297	15.58	-0.34	1.52	1.15	2	0.0028391	0.00270984	TRUE
Diseases of the ear and mastoid process	H62	Disorders of external ear in diseases classified elsewhere	350	282	12.42	-8.94	2.52	1.34	4.74	0.00398022	0.00373203	TRUE
Diseases of the ear and mastoid process	H65	Nonsuppurative otitis media	35531	26737	3.1	-12.86	1.28	1.17	1.4	1.49105e-07	2.35185e-07	TRUE
Diseases of the ear and mastoid process	H66	Suppurative and unspecified otitis media	34624	28295	1.96	-12.79	1.37	1.25	1.5	1.10866e-11	2.31849e-11	TRUE
Diseases of the ear and mastoid process	H68	Eustachian salpingitis and obstruction	2543	2349	6.79	-8.48	1.3	0.97	1.75	0.0746746	0.0528463	FALSE
Diseases of the ear and mastoid process	H69	Other disorders of Eustachian tube	114	155	18.72	1.19	1.89	0.7	5.09	0.21036	0.126823	FALSE
Diseases of the ear and mastoid process	H70	Mastoiditis and related conditions	913	646	2.63	-10.08	1.03	0.54	1.99	0.921921	0.391736	FALSE
Diseases of the ear and mastoid process	H71	Cholesteatoma of middle ear	3030	2132	11.86	-3.67	1.16	0.85	1.59	0.354399	0.189531	FALSE
Diseases of the ear and mastoid process	H72	Perforation of tympanic membrane	9569	8927	10.69	-5.51	1.02	0.86	1.21	0.79648	0.354255	FALSE
Diseases of the ear and mastoid process	H73	Other disorders of tympanic membrane	516	490	9.22	-9.51	1.25	0.65	2.42	0.500102	0.248877	FALSE
Diseases of the ear and mastoid process	H74	Other disorders of middle ear and mastoid	666	583	11.13	-7.43	1	0.52	1.93	0.998834	0.410386	FALSE
Diseases of the ear and mastoid process	H80	Otosclerosis	386	744	18.81	-4.82	1.68	1.06	2.64	0.0262031	0.0208417	TRUE
Diseases of the ear and mastoid process	H81	Disorders of vestibular function	2217	3478	23.62	0.67	1.47	1.17	1.84	0.000880032	0.00091761	TRUE
Diseases of the ear and mastoid process	H82	Vertiginous syndromes in diseases classified elsewhere	108	213	20.62	-0.28	2.6	1.28	5.27	0.00798232	0.00702452	TRUE
Diseases of the ear and mastoid process	H83	Other diseases of inner ear	413	249	18.7	2.35	2.22	1.14	4.31	0.0184911	0.0152791	TRUE
Diseases of the ear and mastoid process	H90	Conductive and sensorineural hearing loss	8827	9501	9.56	-5.07	1.11	0.94	1.3	0.227052	0.134799	FALSE
Diseases of the ear and mastoid process	H91	Other hearing loss	7890	7966	10.92	-1.97	1.45	1.24	1.7	2.37105e-06	3.30565e-06	TRUE
Diseases of the ear and mastoid process	H92	Otalgia and effusion of ear	3319	3935	14.06	2.63	1.58	1.25	1.99	0.000111955	0.000134002	TRUE
Diseases of the ear and mastoid process	H93	Other disorders of ear, not elsewhere classified	3972	3910	15.39	-1.33	1.87	1.54	2.27	2.57104e-10	5.14545e-10	TRUE
Diseases of the ear and mastoid process	H94	Other disorders of ear in diseases classified elsewhere	309	205	7.56	-3.84	0.59	0.15	2.39	0.462071	0.234337	FALSE
Diseases of the ear and mastoid process	H95	Postprocedural disorders of ear and mastoid process, not elsewhere classified	211	150	18.9	4.34	1.27	0.4	3.96	0.684944	0.315553	FALSE
Diseases of the circulatory system	I10	Essential (primary) hypertension	3222	3865	25.37	2.32	1.92	1.59	2.32	8.54538e-12	1.83871e-11	TRUE
Diseases of the circulatory system	I12	Hypertensive renal disease	102	0	14.48		0	0	8.12757e+258	0.973195	0.403532	FALSE
Diseases of the circulatory system	I15	Secondary hypertension	793	845	18.44	0.13	2.17	1.47	3.2	0.000101922	0.000122783	TRUE
Diseases of the circulatory system	I20	Angina pectoris	615	435	22.78	5.64	1.82	1.05	3.15	0.0336535	0.0262229	TRUE
Diseases of the circulatory system	I21	Acute myocardial infarction	347	128	28.04	11.22	0.87	0.22	3.51	0.846102	0.369234	FALSE
Diseases of the circulatory system	I25	Chronic ischaemic heart disease	276	174	24.26	2.67	1.4	0.52	3.77	0.50517	0.250729	FALSE
Diseases of the circulatory system	I26	Pulmonary embolism	554	1448	24.26	4.74	1.84	1.35	2.51	0.00011811	0.000140018	TRUE
Diseases of the circulatory system	I27	Other pulmonary heart diseases	150	176	14.03	-4.02	1.76	0.65	4.74	0.263092	0.150669	FALSE
Diseases of the circulatory system	I30	Acute pericarditis	1995	536	22.09	4.76	1.89	1.21	2.95	0.00481779	0.00446118	TRUE
Diseases of the circulatory system	I31	Other diseases of pericardium	327	216	20.55	1.87	2.92	1.55	5.49	0.000901488	0.000937356	TRUE
Diseases of the circulatory system	I33	Acute and subacute endocarditis	203	131	15.92	8.64	1.91	0.71	5.16	0.199585	0.121432	FALSE
Diseases of the circulatory system	I34	Nonrheumatic mitral valve disorders	491	839	15.85	0.97	2.08	1.39	3.12	0.000411557	0.000451916	TRUE
Diseases of the circulatory system	I35	Nonrheumatic aortic valve disorders	1036	652	18.48	2.4	2.12	1.39	3.25	0.000497749	0.000538616	TRUE
Diseases of the circulatory system	I36	Nonrheumatic tricuspid valve disorders	100	101	11.31	-6.47	1.31	0.32	5.31	0.703951	0.322711	FALSE
Diseases of the circulatory system	I37	Pulmonary valve disorders	292	309	12.53	-13.88	1.38	0.62	3.1	0.433105	0.222681	FALSE
Diseases of the circulatory system	I38	Endocarditis, valve unspecified	125	0	21.69		0	0	2.07059e+260	0.972682	0.403532	FALSE
Diseases of the circulatory system	I40	Acute myocarditis	715	143	21.51	0.14	3.29	1.75	6.18	0.000221521	0.000252944	TRUE
Diseases of the circulatory system	I42	Cardiomyopathy	817	539	16.55	-6.64	1.68	0.99	2.86	0.0535898	0.0398173	TRUE
Diseases of the circulatory system	I44	Atrioventricular and left bundle-branch block	504	491	18.17	-0.57	1.99	1.19	3.33	0.00854557	0.00744974	TRUE
Diseases of the circulatory system	I45	Other conduction disorders	1582	1210	18.48	0	5.21	4.23	6.41	1.21037e-54	7.38612e-54	TRUE
Diseases of the circulatory system	I46	Cardiac arrest	727	389	21.24	7.17	3.67	2.42	5.58	1.12679e-09	2.11839e-09	TRUE
Diseases of the circulatory system	I47	Paroxysmal tachycardia	3993	5511	18.6	0.21	1.98	1.69	2.31	1.60977e-17	4.57426e-17	TRUE
Diseases of the circulatory system	I48	Atrial fibrillation and flutter	1382	628	24.06	1.82	2.02	1.32	3.09	0.00114801	0.00117724	TRUE
Diseases of the circulatory system	I49	Other cardiac arrhythmias	2296	2934	21.26	0.99	1.44	1.12	1.84	0.00388706	0.00365388	TRUE
Diseases of the circulatory system	I50	Heart failure	866	540	19.79	4.87	2.36	1.49	3.72	0.000233228	0.000265497	TRUE
Diseases of the circulatory system	I51	Complications and ill-defined descriptions of heart disease	1078	1019	20.85	0.24	1.75	1.21	2.55	0.00332785	0.0031521	TRUE
Diseases of the circulatory system	I60	Subarachnoid haemorrhage	429	289	21.67	0.09	2.34	1.29	4.27	0.005451	0.00496113	TRUE
Diseases of the circulatory system	I61	Intracerebral haemorrhage	607	363	17.84	0.35	1.73	0.92	3.24	0.0865078	0.0601907	FALSE
Diseases of the circulatory system	I63	Cerebral infarction	754	767	21.83	2.91	1.22	0.72	2.07	0.463902	0.234945	FALSE
Diseases of the circulatory system	I64	Stroke, not specified as haemorrhage or infarction	281	354	22.61	-1.61	2.44	1.4	4.24	0.00159711	0.00160246	TRUE
Diseases of the circulatory system	I67	Other cerebrovascular diseases	414	558	21.57	-2.13	1.67	0.98	2.83	0.0587148	0.0429395	TRUE
Diseases of the circulatory system	I69	Sequelae of cerebrovascular disease	573	503	22.16	-1.64	1.12	0.58	2.17	0.729945	0.331363	FALSE
Diseases of the circulatory system	I70	Atherosclerosis	110	141	20.56	-0.11	0.88	0.22	3.57	0.862358	0.372831	FALSE
Diseases of the circulatory system	I71	Aortic aneurysm and dissection	292	150	23.46	4.68	2.48	1.1	5.58	0.0287066	0.0225917	TRUE
Diseases of the circulatory system	I72	Other aneurysm	123	0	19.75		0	0	Inf	0.998619	0.410386	FALSE
Diseases of the circulatory system	I73	Other peripheral vascular diseases	744	1501	19.21	0.11	3.4	2.68	4.31	5.37373e-24	1.80211e-23	TRUE
Diseases of the circulatory system	I74	Arterial embolism and thrombosis	157	188	20.81	-0.38	1.03	0.33	3.22	0.958325	0.401724	FALSE
Diseases of the circulatory system	I77	Other disorders of arteries and arterioles	207	196	12.65	0.62	3.59	1.96	6.59	3.51303e-05	4.43289e-05	TRUE
Diseases of the circulatory system	I78	Diseases of capillaries	699	1280	17.13	0.3	1.37	0.93	2.02	0.114246	0.0756718	FALSE
Diseases of the circulatory system	I80	Phlebitis and thrombophlebitis	1792	3439	24.57	4.4	1.62	1.3	2	1.19958e-05	1.59477e-05	TRUE
Diseases of the circulatory system	I82	Other venous embolism and thrombosis	542	1002	23.79	4.4	1.42	0.93	2.17	0.102844	0.0694796	FALSE
Diseases of the circulatory system	I83	Varicose veins of lower extremities	2334	4584	27.37	4.47	1.12	0.9	1.4	0.300851	0.166404	FALSE
Diseases of the circulatory system	I84	Haemorrhoids	1654	1451	19.72	-0.57	1.39	0.98	1.98	0.0641875	0.0462155	TRUE
Diseases of the circulatory system	I86	Varicose veins of other sites	3485	145	20.23	10.44	0.6	0.22	1.6	0.305339	0.168282	FALSE
Diseases of the circulatory system	I87	Other disorders of veins	207	359	23.08	3.44	2.41	1.39	4.2	0.00181066	0.00179257	TRUE
Diseases of the circulatory system	I88	Nonspecific lymphadenitis	5140	5061	12.34	-1.68	1.6	1.33	1.93	8.34158e-07	1.22248e-06	TRUE
Diseases of the circulatory system	I89	Other noninfective disorders of lymphatic vessels and lymph nodes	1394	1158	16.32	0.11	1.22	0.78	1.89	0.387173	0.202704	FALSE
Diseases of the circulatory system	I95	Hypotension	722	1415	16.72	0.56	3.54	2.79	4.5	3.26389e-25	1.12497e-24	TRUE
Diseases of the circulatory system	I99	Other and unspecified disorders of circulatory system	282	281	18.7	-4.58	1.38	0.62	3.1	0.431295	0.222057	FALSE
Diseases of the respiratory system	J00	Acute nasopharyngitis [common cold]	24019	19567	1.13	-14.69	1.38	1.24	1.54	2.23479e-09	4.07787e-09	TRUE
Diseases of the respiratory system	J01	Acute sinusitis	4918	6920	21.08	1.83	1.64	1.4	1.91	2.62112e-10	5.21762e-10	TRUE
Diseases of the respiratory system	J02	Acute pharyngitis	6290	7242	14.48	-1.74	1.49	1.27	1.75	1.08384e-06	1.58217e-06	TRUE
Diseases of the respiratory system	J03	Acute tonsillitis	50038	55272	13.29	-1.78	1.32	1.23	1.41	1.5408e-16	4.21732e-16	TRUE
Diseases of the respiratory system	J04	Acute laryngitis and tracheitis	2880	2346	6.8	-3.53	1.24	0.89	1.71	0.199081	0.121432	FALSE
Diseases of the respiratory system	J05	Acute obstructive laryngitis [croup] and epiglottitis	35126	17442	2.37	-13.85	1.15	1.02	1.3	0.0185117	0.0152791	TRUE
Diseases of the respiratory system	J06	Acute upper respiratory infections of multiple and unspecified sites	21562	23630	8.16	-0.1	1.63	1.47	1.81	3.25424e-20	9.84853e-20	TRUE
Diseases of the respiratory system	J09	Influenza due to identified zoonotic or pandemic influenza virus	1869	2132	17.32	2.94	1.91	1.43	2.55	1.18837e-05	1.58553e-05	TRUE
Diseases of the respiratory system	J10	Influenza and pneumonia	1276	1238	7.9	-1.31	1.74	1.19	2.53	0.0038695	0.00364658	TRUE
Diseases of the respiratory system	J11	Influenza, virus not identified	5137	5071	11.08	-2.26	1.83	1.54	2.18	8.71334e-12	1.86407e-11	TRUE
Diseases of the respiratory system	J12	Viral pneumonia, not elsewhere classified	11417	9055	0.72	-15.04	1.29	1.09	1.52	0.00258336	0.00247845	TRUE
Diseases of the respiratory system	J13	Pneumonia due to Streptococcus pneumoniae	1698	1337	2.43	-10.95	1.39	0.95	2.03	0.0900954	0.0622217	FALSE
Diseases of the respiratory system	J14	Pneumonia due to Haemophilus influenzae	1618	1203	1.44	-12.14	1.29	0.85	1.96	0.238144	0.139823	FALSE
Diseases of the respiratory system	J15	Bacterial pneumonia, not elsewhere classified	7421	6443	6.78	-2.49	1.8	1.53	2.12	1.91054e-12	4.33652e-12	TRUE
Diseases of the respiratory system	J16	Pneumonia due to other infectious organisms, not elsewhere classified	336	290	2.63	-11.04	1.61	0.76	3.41	0.210551	0.126823	FALSE
Diseases of the respiratory system	J17	Pneumonia in diseases classified elsewhere	564	427	1.74	-14.97	1.9	1.07	3.37	0.0283558	0.0223629	TRUE
Diseases of the respiratory system	J18	Pneumonia, organism unspecified	40721	34203	2.89	-10.37	1.48	1.37	1.6	1.48509e-23	4.84927e-23	TRUE
Diseases of the respiratory system	J20	Acute bronchitis	38720	25155	1.14	-14.21	1.37	1.25	1.51	6.48178e-11	1.32572e-10	TRUE
Diseases of the respiratory system	J21	Acute bronchiolitis	5682	4186	0.59	-14.37	1.41	1.11	1.81	0.00579002	0.00525683	TRUE
Diseases of the respiratory system	J22	Unspecified acute lower respiratory infection	443	516	18.77	0.57	1.52	0.83	2.76	0.17142	0.108521	FALSE
Diseases of the respiratory system	J30	Vasomotor and allergic rhinitis	21222	16536	12.37	-3.88	1.25	1.11	1.4	0.00017534	0.000203331	TRUE
Diseases of the respiratory system	J31	Chronic rhinitis, nasopharyngitis and pharyngitis	1888	1776	16.76	-2.4	1.05	0.73	1.52	0.774992	0.346322	FALSE
Diseases of the respiratory system	J32	Chronic sinusitis	2770	3109	21.42	-0.23	1.55	1.24	1.95	0.000158677	0.000185161	TRUE
Diseases of the respiratory system	J33	Nasal polyp	1712	1254	19.02	-3.38	0.74	0.44	1.23	0.242937	0.141521	FALSE
Diseases of the respiratory system	J34	Other disorders of nose and nasal sinuses	15548	9135	21.81	2.7	1.26	1.09	1.45	0.00166887	0.00166103	TRUE
Diseases of the respiratory system	J35	Chronic diseases of tonsils and adenoids	55117	63054	8.27	-7.64	1.27	1.2	1.35	5.71177e-15	1.42696e-14	TRUE
Diseases of the respiratory system	J36	Peritonsillar abscess	8361	8040	18.09	-1.07	1.16	0.99	1.37	0.0665104	0.0477035	TRUE
Diseases of the respiratory system	J37	Chronic laryngitis and laryngotracheitis	582	512	12.94	-5.66	1.26	0.67	2.36	0.467593	0.235852	FALSE
Diseases of the respiratory system	J38	Diseases of vocal cords and larynx, not elsewhere classified	2722	3197	13.43	-3	1.47	1.16	1.87	0.00150455	0.0015219	TRUE
Diseases of the respiratory system	J39	Other diseases of upper respiratory tract	3044	2749	2.4	-5.59	1.73	1.32	2.26	6.15715e-05	7.56423e-05	TRUE
Diseases of the respiratory system	J40	Bronchitis, not specified as acute or chronic	1884	1414	1.89	-12.56	1.71	1.22	2.41	0.0019201	0.00189086	TRUE
Diseases of the respiratory system	J42	Unspecified chronic bronchitis	125	118	6.61	-11.7	1.72	0.55	5.39	0.355392	0.189531	FALSE
Diseases of the respiratory system	J43	Emphysema	240	0	21.12	3.06	3.32	0.47	23.72	0.231154	0.136254	FALSE
Diseases of the respiratory system	J44	Other chronic obstructive pulmonary disease	3217	2001	2.04	-9.57	1.86	1.4	2.46	1.48589e-05	1.94758e-05	TRUE
Diseases of the respiratory system	J45	Asthma	81752	61787	5.13	-8.89	1.45	1.37	1.54	5.84786e-35	2.47367e-34	TRUE
Diseases of the respiratory system	J46	Status asthmaticus	2725	2006	8.68	-4.73	1.44	1.06	1.97	0.0199659	0.0163002	TRUE
Diseases of the respiratory system	J47	Bronchiectasis	301	353	16.47	3.25	2.88	1.72	4.83	5.92716e-05	7.3058e-05	TRUE
Diseases of the respiratory system	J68	Respiratory conditions due to inhalation of chemicals, gases, fumes and vapours	296	230	17.46	-2.44	1.65	0.73	3.7	0.226138	0.134579	FALSE
Diseases of the respiratory system	J69	Pneumonitis due to solids and liquids	867	536	3.03	1.36	2.75	1.8	4.21	3.0283e-06	4.15966e-06	TRUE
Diseases of the respiratory system	J84	Other interstitial pulmonary diseases	398	400	15.91	0.75	1.38	0.69	2.79	0.362732	0.192618	FALSE
Diseases of the respiratory system	J85	Abscess of lung and mediastinum	170	110	17.17	0.55	2.82	1.16	6.9	0.0227349	0.0182785	TRUE
Diseases of the respiratory system	J86	Pyothorax	336	266	12.97	1.74	1.69	0.8	3.58	0.168667	0.107142	FALSE
Diseases of the respiratory system	J90	Pleural effusion, not elsewhere classified	389	307	20.35	2.33	1.9	0.98	3.69	0.0566393	0.0418326	TRUE
Diseases of the respiratory system	J91	Pleural effusion in conditions classified elsewhere	119	139	15.56	1.85	0.94	0.23	3.79	0.93005	0.393863	FALSE
Diseases of the respiratory system	J93	Pneumothorax	3166	690	20.73	-1.65	2.31	1.64	3.27	2.07519e-06	2.92605e-06	TRUE
Diseases of the respiratory system	J94	Other pleural conditions	266	167	17.95	-8.37	0.77	0.19	3.08	0.707532	0.323954	FALSE
Diseases of the respiratory system	J95	Postprocedural respiratory disorders, not elsewhere classified	305	202	16.44	3.41	1.93	0.86	4.34	0.111522	0.0745301	FALSE
Diseases of the respiratory system	J96	Respiratory failure, not elsewhere classified	6364	4905	6.27	0.49	2.58	2.19	3.04	9.24191e-30	3.51046e-29	TRUE
Diseases of the respiratory system	J98	Other respiratory disorders	3856	3173	5.7	-5.44	1.45	1.12	1.87	0.00425571	0.0039803	TRUE
Diseases of the respiratory system	J99	Respiratory disorders in diseases classified elsewhere	291	218	5.84	0.34	1.05	0.39	2.82	0.922923	0.391736	FALSE
Diseases of the digestive system	K00	Disorders of tooth development and eruption	14285	16627	14.9	-3.03	0.88	0.77	1.01	0.0604257	0.0439319	TRUE
Diseases of the digestive system	K01	Embedded and impacted teeth	6180	7233	16.53	-1.51	1	0.84	1.21	0.958313	0.401724	FALSE
Diseases of the digestive system	K02	Dental caries	6456	4965	6.93	-3.33	1.13	0.92	1.4	0.242279	0.141359	FALSE
Diseases of the digestive system	K03	Other diseases of hard tissues of teeth	2179	1994	15.96	-1.48	1.1	0.79	1.55	0.567989	0.274229	FALSE
Diseases of the digestive system	K04	Diseases of pulp and periapical tissues	2395	2167	16.47	1.07	1.19	0.88	1.62	0.254769	0.146579	FALSE
Diseases of the digestive system	K05	Gingivitis and periodontal diseases	1590	1570	19.46	0.29	1.79	1.32	2.41	0.000149468	0.000174964	TRUE
Diseases of the digestive system	K06	Other disorders of gingiva and edentulous alveolar ridge	560	608	14.85	1.72	1.42	0.82	2.46	0.211087	0.12694	FALSE
Diseases of the digestive system	K07	Dentofacial anomalies [including malocclusion]	17735	23615	17.21	-0.18	1.15	1.04	1.27	0.00516346	0.00474585	TRUE
Diseases of the digestive system	K08	Other disorders of teeth and supporting structures	4422	4044	18.5	1.67	1.28	1.03	1.59	0.028004	0.0221323	TRUE
Diseases of the digestive system	K09	Cysts of oral region, not elsewhere classified	1334	1172	14.18	-2.29	1.04	0.66	1.63	0.87348	0.375893	FALSE
Diseases of the digestive system	K10	Other diseases of jaws	893	1059	18.26	0	1.42	0.94	2.15	0.0930616	0.0639144	FALSE
Diseases of the digestive system	K11	Diseases of salivary glands	3143	3338	15.22	0.91	1.77	1.43	2.2	2.08785e-07	3.23829e-07	TRUE
Diseases of the digestive system	K12	Stomatitis and related lesions	3685	3779	10.55	0.88	1.36	1.08	1.72	0.00876623	0.0076003	TRUE
Diseases of the digestive system	K13	Other diseases of lip and oral mucosa	1017	1084	17.12	-2.71	1.3	0.85	2.01	0.228059	0.134966	FALSE
Diseases of the digestive system	K14	Diseases of tongue	593	621	15.22	0.26	1.57	0.91	2.73	0.10596	0.0710682	FALSE
Diseases of the digestive system	K20	Diseases of oesophagus, stomach and duodenum	1555	930	22.66	1	3.56	2.7	4.69	2.11942e-19	6.26144e-19	TRUE
Diseases of the digestive system	K21	Gastro-oesophageal reflux disease	12122	12287	17.57	0.02	2.27	2.05	2.52	2.13284e-54	1.28055e-53	TRUE
Diseases of the digestive system	K22	Other diseases of oesophagus	1654	1312	20.78	0.89	4.13	3.31	5.17	1.21455e-35	5.25709e-35	TRUE
Diseases of the digestive system	K25	Gastric ulcer	844	1023	23.13	1.44	2.44	1.77	3.36	4.87647e-08	8.03203e-08	TRUE
Diseases of the digestive system	K26	Duodenal ulcer	353	207	20.91	3.09	2.31	1.14	4.66	0.0200073	0.0163002	TRUE
Diseases of the digestive system	K27	Peptic ulcer, site unspecified	197	224	21.71	1.31	4.07	2.37	6.98	3.38174e-07	5.15915e-07	TRUE
Diseases of the digestive system	K29	Gastritis and duodenitis	4262	5473	20.12	0.14	2.74	2.39	3.13	2.49553e-49	1.3661e-48	TRUE
Diseases of the digestive system	K30	Dyspepsia	5230	8586	21.35	0.49	2.49	2.22	2.78	2.17245e-56	1.39428e-55	TRUE
Diseases of the digestive system	K31	Other diseases of stomach and duodenum	932	596	0.39	1.27	5.15	3.75	7.1	8.2894e-24	2.73069e-23	TRUE
Diseases of the digestive system	K35	Acute appendicitis	33031	29382	14.84	-2.45	1.45	1.34	1.57	2.95631e-20	9.02023e-20	TRUE
Diseases of the digestive system	K37	Unspecified appendicitis	4446	4768	18.53	1.01	1.41	1.15	1.72	0.000871952	0.000913432	TRUE
Diseases of the digestive system	K38	Other diseases of appendix	0	109	18.53	-3.85	0.61	0.09	4.39	0.625856	0.294155	FALSE
Diseases of the digestive system	K40	Inguinal hernia	31607	8178	5.15	-11.95	1	0.85	1.17	0.960267	0.402085	FALSE
Diseases of the digestive system	K41	Femoral hernia	232	334	16.75	3.22	1.39	0.66	2.94	0.38668	0.202704	FALSE
Diseases of the digestive system	K42	Umbilical hernia	5919	5906	5.47	-9.41	1.3	1.08	1.58	0.00698187	0.00615868	TRUE
Diseases of the digestive system	K43	Ventral hernia	1365	1517	21.55	5.98	2.23	1.68	2.95	2.65702e-08	4.49573e-08	TRUE
Diseases of the digestive system	K44	Diaphragmatic hernia	2738	2632	24.03	2.16	2.23	1.82	2.75	2.40547e-14	5.92995e-14	TRUE
Diseases of the digestive system	K45	Other abdominal hernia	1168	1249	15.92	0.28	1.55	1.07	2.26	0.0210341	0.0170957	TRUE
Diseases of the digestive system	K46	Unspecified abdominal hernia	310	329	20.02	-2.79	1.26	0.56	2.82	0.575869	0.276598	FALSE
Diseases of the digestive system	K50	Crohn's disease [regional enteritis]	4147	4751	20.44	0.36	1.35	1.11	1.65	0.00252028	0.00243677	TRUE
Diseases of the digestive system	K51	Ulcerative colitis	4856	5277	21.56	1.29	1.49	1.24	1.78	1.32549e-05	1.74967e-05	TRUE
Diseases of the digestive system	K52	Other noninfective gastroenteritis and colitis	12788	11941	12.48	0	2.04	1.83	2.28	6.78733e-37	3.00779e-36	TRUE
Diseases of the digestive system	K55	Vascular disorders of intestine	141	137	20.71	1.17	1.86	0.69	5.03	0.219112	0.131341	FALSE
Diseases of the digestive system	K56	Paralytic ileus and intestinal obstruction without hernia	2696	2102	14.05	1.68	2.27	1.8	2.88	1.0226e-11	2.16283e-11	TRUE
Diseases of the digestive system	K57	Diverticular disease of intestine	810	440	29.81	6.25	1.35	0.72	2.52	0.347529	0.186137	FALSE
Diseases of the digestive system	K58	Irritable bowel syndrome	5155	13959	22.36	1.48	2.16	1.96	2.38	1.58726e-55	9.84749e-55	TRUE
Diseases of the digestive system	K59	Other functional intestinal disorders	40348	52045	9.6	-0.62	2.5	2.37	2.65	4.49179e-233	9.28912e-232	TRUE
Diseases of the digestive system	K60	Fissure and fistula of anal and rectal regions	6425	6809	22.18	0.52	1.62	1.39	1.89	7.32618e-10	1.42038e-09	TRUE
Diseases of the digestive system	K61	Abscess of anal and rectal regions	6052	3144	21.64	3.81	1.52	1.22	1.9	0.000218591	0.000250367	TRUE
Diseases of the digestive system	K62	Other diseases of anus and rectum	8758	8385	20.34	1.32	1.85	1.62	2.11	4.62439e-20	1.38823e-19	TRUE
Diseases of the digestive system	K63	Other diseases of intestine	1352	1565	21.36	2.44	2.03	1.53	2.71	1.28139e-06	1.856e-06	TRUE
Diseases of the digestive system	K64	Haemorrhoids and perianal venous thrombosis	5136	6759	27.2	6.29	1.38	1.17	1.63	0.000134477	0.000157912	TRUE
Diseases of the digestive system	K65	Peritonitis	1149	1089	16.55	-0.93	1.78	1.24	2.55	0.00188095	0.00185722	TRUE
Diseases of the digestive system	K66	Other disorders of peritoneum	171	483	23.18	1.02	1.54	0.85	2.8	0.156297	0.0999664	FALSE
Diseases of the digestive system	K70	Alcoholic liver disease	127	0	27.86	7.22	6.46	0.9	46.3	0.0635469	0.0458429	TRUE
Diseases of the digestive system	K71	Toxic liver disease	285	453	19.22	0.01	5.4	3.83	7.63	7.9865e-22	2.47744e-21	TRUE
Diseases of the digestive system	K72	Hepatic failure, not elsewhere classified	286	294	16.31	1.67	3.83	2.32	6.33	1.63015e-07	2.54963e-07	TRUE
Diseases of the digestive system	K73	Chronic hepatitis, not elsewhere classified	285	322	16.96	-1.14	1.82	0.94	3.53	0.0759457	0.0535423	FALSE
Diseases of the digestive system	K74	Fibrosis and cirrhosis of liver	177	152	21.14	7.44	2.1	0.86	5.11	0.101931	0.0692395	FALSE
Diseases of the digestive system	K75	Other inflammatory liver diseases	341	374	18.78	-0.46	1.6	0.83	3.11	0.160757	0.102292	FALSE
Diseases of the digestive system	K76	Other diseases of liver	2009	1682	22.97	2.06	3.1	2.48	3.89	4.539e-23	1.46923e-22	TRUE
Diseases of the digestive system	K80	Cholelithiasis	3810	15103	25.28	2.15	1.24	1.1	1.4	0.000337439	0.000377206	TRUE
Diseases of the digestive system	K81	Cholecystitis	642	1405	26.25	4.94	1.52	1.07	2.14	0.018328	0.0151948	TRUE
Diseases of the digestive system	K82	Other diseases of gallbladder	204	372	26.97	4.34	2.08	1.17	3.69	0.0127284	0.0107929	TRUE
Diseases of the digestive system	K83	Other diseases of biliary tract	488	688	23.49	5.74	1.63	1.01	2.64	0.0462461	0.0348479	TRUE
Diseases of the digestive system	K85	Acute pancreatitis	1217	1727	24.51	1.81	1.71	1.28	2.29	0.000330539	0.000370606	TRUE
Diseases of the digestive system	K86	Other diseases of pancreas	303	313	23.17	3.89	2.47	1.39	4.4	0.00205458	0.00201264	TRUE
Diseases of the digestive system	K90	Intestinal malabsorption	2921	5512	13.42	-0.01	2.02	1.71	2.38	6.81722e-17	1.90802e-16	TRUE
Diseases of the digestive system	K91	Postprocedural disorders of digestive system, not elsewhere classified	470	582	21.53	2.6	5.32	3.91	7.23	1.34337e-26	4.76249e-26	TRUE
Diseases of the digestive system	K92	Other diseases of digestive system	3602	3081	20.13	0.82	3.08	2.61	3.64	9.92039e-40	4.61601e-39	TRUE
Diseases of the skin and subcutaneous tissue	L00	Staphylococcal scalded skin syndrome	1318	1199	1.55	-16.48	1.08	0.68	1.73	0.73751	0.333172	FALSE
Diseases of the skin and subcutaneous tissue	L01	Impetigo	5842	5706	5.83	-4.05	1.31	1.06	1.62	0.0111519	0.00956501	TRUE
Diseases of the skin and subcutaneous tissue	L02	Cutaneous abscess, furuncle and carbuncle	19249	16976	18.41	1.07	1.45	1.31	1.61	2.40204e-12	5.35417e-12	TRUE
Diseases of the skin and subcutaneous tissue	L03	Cellulitis	10447	7206	11.63	-4	1.36	1.16	1.6	0.000175304	0.000203331	TRUE
Diseases of the skin and subcutaneous tissue	L04	Acute lymphadenitis	5684	4075	5.85	-7.76	0.97	0.75	1.26	0.840811	0.367355	FALSE
Diseases of the skin and subcutaneous tissue	L05	Pilonidal cyst	14468	6390	20.56	2.2	0.88	0.72	1.07	0.185016	0.114907	FALSE
Diseases of the skin and subcutaneous tissue	L08	Other local infections of skin and subcutaneous tissue	16194	13924	17.75	0.82	1.67	1.49	1.86	9.92787e-20	2.95647e-19	TRUE
Diseases of the skin and subcutaneous tissue	L13	Other bullous disorders	245	286	12.07	2.33	1.6	0.71	3.6	0.251889	0.145371	FALSE
Diseases of the skin and subcutaneous tissue	L20	Atopic dermatitis	15449	15258	5.3	-9.09	1.24	1.09	1.4	0.000731549	0.000775825	TRUE
Diseases of the skin and subcutaneous tissue	L21	Seborrhoeic dermatitis	1766	1418	16.36	0.5	1.68	1.2	2.35	0.00250517	0.00242848	TRUE
Diseases of the skin and subcutaneous tissue	L22	Diaper [napkin] dermatitis	509	611	0.94	-15.3	0.71	0.29	1.71	0.440993	0.225801	FALSE
Diseases of the skin and subcutaneous tissue	L23	Allergic contact dermatitis	1557	2987	19.94	3.14	1.25	0.96	1.64	0.102139	0.0692544	FALSE
Diseases of the skin and subcutaneous tissue	L24	Irritant contact dermatitis	879	1340	22.75	2.48	1.25	0.85	1.84	0.264993	0.151292	FALSE
Diseases of the skin and subcutaneous tissue	L25	Unspecified contact dermatitis	496	637	19.51	5.24	1.78	1.1	2.87	0.019446	0.0159442	TRUE
Diseases of the skin and subcutaneous tissue	L27	Dermatitis due to substances taken internally	378	493	12.12	-2.53	1.65	0.93	2.92	0.0882229	0.0610417	FALSE
Diseases of the skin and subcutaneous tissue	L28	Lichen simplex chronicus and prurigo	360	703	21.27	3.63	1.18	0.67	2.08	0.574186	0.276146	FALSE
Diseases of the skin and subcutaneous tissue	L29	Pruritus	1584	2854	19.42	3.66	1.82	1.44	2.3	5.33359e-07	7.97349e-07	TRUE
Diseases of the skin and subcutaneous tissue	L30	Other dermatitis	6383	8337	18.89	1.59	1.52	1.31	1.76	3.86748e-08	6.4849e-08	TRUE
Diseases of the skin and subcutaneous tissue	L40	Psoriasis	2800	3318	20.95	-0.24	1.52	1.22	1.91	0.000242296	0.000274979	TRUE
Diseases of the skin and subcutaneous tissue	L41	Parapsoriasis	117	125	11.62	-10.5	1.14	0.28	4.62	0.851734	0.370389	FALSE
Diseases of the skin and subcutaneous tissue	L42	Pityriasis rosea	308	383	15.41	1.11	1.48	0.73	2.97	0.27559	0.155907	FALSE
Diseases of the skin and subcutaneous tissue	L43	Lichen planus	271	293	23.71	7.13	1.09	0.45	2.63	0.854924	0.371342	FALSE
Diseases of the skin and subcutaneous tissue	L44	Other papulosquamous disorders	316	291	5.83	-10.22	1.39	0.57	3.36	0.468255	0.235866	FALSE
Diseases of the skin and subcutaneous tissue	L50	Urticaria	12330	15504	13.27	-1.29	1.51	1.35	1.69	7.04436e-13	1.65963e-12	TRUE
Diseases of the skin and subcutaneous tissue	L51	Erythema multiforme	1566	1182	3.49	-12.5	1.38	0.9	2.13	0.141249	0.0918612	FALSE
Diseases of the skin and subcutaneous tissue	L52	Arthropathy in erythema: nodosum	601	1231	15.92	-1.59	1.75	1.23	2.51	0.00204772	0.00201122	TRUE
Diseases of the skin and subcutaneous tissue	L53	Other erythematous conditions	738	643	4.02	-8.6	2.28	1.46	3.56	0.000272335	0.000306269	TRUE
Diseases of the skin and subcutaneous tissue	L55	Sunburn	284	241	16.58	-1.69	1.86	0.88	3.93	0.105837	0.0710682	FALSE
Diseases of the skin and subcutaneous tissue	L56	Other acute skin changes due to ultraviolet radiation	227	401	15.73	-1.5	0.88	0.36	2.13	0.777461	0.346593	FALSE
Diseases of the skin and subcutaneous tissue	L57	Skin changes due to chronic exposure to nonionizing radiation	173	516	25.79	9.31	1.57	0.89	2.78	0.122613	0.0803557	FALSE
Diseases of the skin and subcutaneous tissue	L60	Nail disorders	13575	8351	16.13	-0.64	1.23	1.05	1.43	0.00877954	0.0076003	TRUE
Diseases of the skin and subcutaneous tissue	L63	Alopecia areata	691	839	14.68	-5.4	1.06	0.62	1.84	0.824221	0.363355	FALSE
Diseases of the skin and subcutaneous tissue	L64	Androgenic alopecia	178	135	23.69	10.57	1.33	0.43	4.17	0.622627	0.293379	FALSE
Diseases of the skin and subcutaneous tissue	L65	Other nonscarring hair loss	114	468	17.86	6.64	1.24	0.61	2.49	0.550085	0.268722	FALSE
Diseases of the skin and subcutaneous tissue	L66	Cicatricial alopecia [scarring hair loss]	264	116	19.51	-9.82	0.48	0.07	3.46	0.469914	0.236063	FALSE
Diseases of the skin and subcutaneous tissue	L68	Hypertrichosis	316	5235	19.7	0.17	1.31	1.08	1.6	0.0065441	0.00582776	TRUE
Diseases of the skin and subcutaneous tissue	L70	Acne	3747	4599	18.61	0.47	1.75	1.46	2.08	7.08448e-10	1.38071e-09	TRUE
Diseases of the skin and subcutaneous tissue	L71	Rosacea	555	1444	23.51	4.99	1.13	0.75	1.69	0.555161	0.269665	FALSE
Diseases of the skin and subcutaneous tissue	L72	Follicular cysts of skin and subcutaneous tissue	2467	2154	19.52	1.34	1.6	1.21	2.1	0.000792475	0.000833316	TRUE
Diseases of the skin and subcutaneous tissue	L73	Other follicular disorders	1913	3084	23	2.14	1.53	1.21	1.93	0.000354216	0.000392425	TRUE
Diseases of the skin and subcutaneous tissue	L74	Eccrine sweat disorders	187	251	17.78	-0.69	2.59	1.33	5.03	0.00511829	0.00471598	TRUE
Diseases of the skin and subcutaneous tissue	L80	Vitiligo	409	471	13.64	-7.27	1.61	0.89	2.93	0.11767	0.077663	FALSE
Diseases of the skin and subcutaneous tissue	L81	Other disorders of pigmentation	1096	1519	20.45	3.21	2.31	1.74	3.06	6.47459e-09	1.15317e-08	TRUE
Diseases of the skin and subcutaneous tissue	L82	Seborrhoeic keratosis	224	369	28.29	3.01	1.05	0.47	2.35	0.910069	0.38805	FALSE
Diseases of the skin and subcutaneous tissue	L83	Acanthosis nigricans	0	118	16.94	-4.72	1.17	0.29	4.74	0.824823	0.363355	FALSE
Diseases of the skin and subcutaneous tissue	L84	Corns and callosities	179	248	18.34	-2.11	1.09	0.41	2.92	0.867928	0.374804	FALSE
Diseases of the skin and subcutaneous tissue	L85	Other epidermal thickening	309	312	13.34	-3.02	0.92	0.34	2.46	0.861492	0.372831	FALSE
Diseases of the skin and subcutaneous tissue	L88	Pyoderma gangrenosum	110	122	7.98	-0.25	1.67	0.53	5.25	0.378546	0.199591	FALSE
Diseases of the skin and subcutaneous tissue	L89	Decubitus ulcer	330	250	17.98	0.15	3.99	2.37	6.71	1.80002e-07	2.80354e-07	TRUE
Diseases of the skin and subcutaneous tissue	L90	Atrophic disorders of skin	5037	11162	19.46	1.88	1.69	1.5	1.9	1.52123e-17	4.35592e-17	TRUE
Diseases of the skin and subcutaneous tissue	L91	Hypertrophic disorders of skin	1106	1626	17.58	0.59	1.62	1.18	2.22	0.00256137	0.00246371	TRUE
Diseases of the skin and subcutaneous tissue	L92	Granulomatous disorders of skin and subcutaneous tissue	1793	1786	14.76	0.6	1.49	1.07	2.06	0.0167124	0.0139486	TRUE
Diseases of the skin and subcutaneous tissue	L93	Lupus erythematosus	0	230	22.35	0.26	1.19	0.44	3.2	0.732602	0.332164	FALSE
Diseases of the skin and subcutaneous tissue	L94	Other localized connective tissue disorders	151	393	15.03	-3.94	1.08	0.48	2.42	0.849997	0.370389	FALSE
Diseases of the skin and subcutaneous tissue	L95	Vasculitis limited to skin, not elsewhere classified	495	584	18.59	1.62	1.11	0.6	2.08	0.734889	0.332391	FALSE
Diseases of the skin and subcutaneous tissue	L97	Ulcer of lower limb, not elsewhere classified	378	278	20.31	2.07	3.5	2.09	5.88	2.09716e-06	2.94587e-06	TRUE
Diseases of the skin and subcutaneous tissue	L98	Other disorders of skin and subcutaneous tissue, not elsewhere classified	3724	4249	18.61	0.62	1.56	1.27	1.91	2.1203e-05	2.72162e-05	TRUE
Diseases of the skin and subcutaneous tissue	L99	Other disorders of skin and subcutaneous tissue in diseases classified elsewhere	0	104	21.06	-0.91	3.46	1.41	8.52	0.00683802	0.00604611	TRUE
Diseases of the musculoskeletal system and connective tissue	M00	Pyogenic arthritis	1465	832	8.41	-5.92	1.37	0.85	2.21	0.199645	0.121432	FALSE
Diseases of the musculoskeletal system and connective tissue	M01	Direct infections of joint in infectious and parasitic diseases classified elsewhere	218	173	8.7	0.23	0.8	0.2	3.23	0.755462	0.338	FALSE
Diseases of the musculoskeletal system and connective tissue	M02	Reactive arthropathies	8809	5485	5.93	-9.54	1.15	0.94	1.42	0.179397	0.112423	FALSE
Diseases of the musculoskeletal system and connective tissue	M03	Postinfective and reactive arthropathies in diseases classified elsewhere	843	449	4.87	-10.32	1.18	0.61	2.29	0.614765	0.291149	FALSE
Diseases of the musculoskeletal system and connective tissue	M05	Seropositive rheumatoid arthritis	241	898	24.18	5.48	0.79	0.44	1.44	0.447584	0.228546	FALSE
Diseases of the musculoskeletal system and connective tissue	M06	Other rheumatoid arthritis	508	1344	21.52	3.7	1.22	0.82	1.81	0.326824	0.177086	FALSE
Diseases of the musculoskeletal system and connective tissue	M07	Psoriatic and enteropathic arthropathies	848	1235	25.08	4.25	1.49	1.03	2.15	0.0352369	0.0273265	TRUE
Diseases of the musculoskeletal system and connective tissue	M08	Juvenile arthritis	2655	3898	10.52	-6.01	1.46	1.17	1.83	0.00094478	0.000979634	TRUE
Diseases of the musculoskeletal system and connective tissue	M09	Juvenile arthritis in diseases classified elsewhere	183	305	13.02	-5.18	1.38	0.61	3.08	0.439613	0.225715	FALSE
Diseases of the musculoskeletal system and connective tissue	M10	Gout	662	203	27.58	2.45	3.22	1.81	5.73	7.27824e-05	8.85386e-05	TRUE
Diseases of the musculoskeletal system and connective tissue	M12	Other specific arthropathies	243	288	17.37	0.36	0.88	0.33	2.37	0.804312	0.356429	FALSE
Diseases of the musculoskeletal system and connective tissue	M13	Other arthritis	6783	5258	10.13	0.29	1.48	1.22	1.8	8.20666e-05	9.95075e-05	TRUE
Diseases of the musculoskeletal system and connective tissue	M16	Coxarthrosis [arthrosis of hip]	1275	1199	23.03	3.09	1.45	1	2.11	0.0521614	0.0388354	TRUE
Diseases of the musculoskeletal system and connective tissue	M17	Gonarthrosis [arthrosis of knee]	1359	1344	25.36	2.73	1.16	0.78	1.72	0.469664	0.236063	FALSE
Diseases of the musculoskeletal system and connective tissue	M18	Arthrosis of first carpometacarpal joint	123	162	23.16	-2.1	1.56	0.58	4.2	0.379444	0.199782	FALSE
Diseases of the musculoskeletal system and connective tissue	M19	Other arthrosis	2454	1845	25.03	2.68	1.41	1.04	1.91	0.0266226	0.0211303	TRUE
Diseases of the musculoskeletal system and connective tissue	M20	Acquired deformities of fingers and toes	3685	8171	17.31	-0.36	1.46	1.26	1.7	6.78855e-07	1.0108e-06	TRUE
Diseases of the musculoskeletal system and connective tissue	M21	Other acquired deformities of limbs	10612	9464	11.7	-3.8	1.5	1.31	1.73	1.35456e-08	2.36726e-08	TRUE
Diseases of the musculoskeletal system and connective tissue	M22	Disorders of patella	13499	31145	16.72	-2.12	1.23	1.13	1.34	1.64935e-06	2.3705e-06	TRUE
Diseases of the musculoskeletal system and connective tissue	M23	Internal derangement of knee	43330	46798	18.81	-1.2	1.15	1.07	1.23	0.000119543	0.000141267	TRUE
Diseases of the musculoskeletal system and connective tissue	M24	Other specific joint derangements	13702	11112	18.7	-1.61	1.14	0.99	1.31	0.067602	0.0483003	TRUE
Diseases of the musculoskeletal system and connective tissue	M25	Other joint disorders, not elsewhere classified	14673	20220	18.8	1.37	1.48	1.34	1.63	3.53443e-15	8.88968e-15	TRUE
Diseases of the musculoskeletal system and connective tissue	M30	Polyarteritis nodosa and related conditions	482	398	4.69	0	1.19	0.53	2.67	0.670885	0.311	FALSE
Diseases of the musculoskeletal system and connective tissue	M31	Other necrotizing vasculopathies	255	307	18.72	1.38	2.09	1.12	3.93	0.0213832	0.0172663	TRUE
Diseases of the musculoskeletal system and connective tissue	M32	Systemic lupus erythematosus	0	515	21.42	2.64	1.58	0.89	2.81	0.116266	0.0768726	FALSE
Diseases of the musculoskeletal system and connective tissue	M33	Dermatopolymyositis	0	143	16.42	2.8	2.07	0.76	5.6	0.152604	0.0982799	FALSE
Diseases of the musculoskeletal system and connective tissue	M34	Systemic sclerosis	0	157	20.07	4.89	1.75	0.65	4.72	0.270777	0.153651	FALSE
Diseases of the musculoskeletal system and connective tissue	M35	Other systemic involvement of connective tissue	4046	7759	11.19	-3.59	1.6	1.37	1.87	4.01977e-09	7.22867e-09	TRUE
Diseases of the musculoskeletal system and connective tissue	M36	Systemic disorders of connective tissue in diseases classified elsewhere	106	0	7.46		0	0	Inf	0.998631	0.410386	FALSE
Diseases of the musculoskeletal system and connective tissue	M40	Kyphosis and lordosis	969	647	14.84	-3.78	2.63	1.79	3.86	7.87267e-07	1.16292e-06	TRUE
Diseases of the musculoskeletal system and connective tissue	M41	Scoliosis	9412	14461	14.12	-2.76	1.48	1.32	1.66	1.81406e-11	3.77247e-11	TRUE
Diseases of the musculoskeletal system and connective tissue	M42	Spinal osteochondrosis	1170	619	15.75	-2.27	2.01	1.3	3.1	0.00161619	0.00161725	TRUE
Diseases of the musculoskeletal system and connective tissue	M43	Other deforming dorsopathies	3848	3205	8.01	-5.97	1.19	0.91	1.57	0.201604	0.122424	FALSE
Diseases of the musculoskeletal system and connective tissue	M45	Respiratory disorders in ankylosing spondylitis	875	545	25.07	1.32	1.52	0.9	2.59	0.119845	0.0788189	FALSE
Diseases of the musculoskeletal system and connective tissue	M46	Other inflammatory spondylopathies	1704	1720	24.87	1.72	1.34	0.97	1.86	0.0750401	0.0530042	FALSE
Diseases of the musculoskeletal system and connective tissue	M47	Spondylosis	1499	1303	28.25	5.47	1.23	0.83	1.81	0.305571	0.168282	FALSE
Diseases of the musculoskeletal system and connective tissue	M48	Other spondylopathies	595	491	24.27	3.89	1.39	0.76	2.52	0.28189	0.158507	FALSE
Diseases of the musculoskeletal system and connective tissue	M50	Cervical disc disorders	1046	1308	28.29	6.68	1.37	0.94	1.99	0.100966	0.0688349	FALSE
Diseases of the musculoskeletal system and connective tissue	M51	Other intervertebral disc disorders	8566	7290	25.86	2.93	1.24	1.05	1.46	0.00951248	0.00819667	TRUE
Diseases of the musculoskeletal system and connective tissue	M53	Other dorsopathies, not elsewhere classified	2538	4514	19.49	1.76	1.42	1.15	1.74	0.000873572	0.000913432	TRUE
Diseases of the musculoskeletal system and connective tissue	M54	Dorsalgia	30157	36474	21.82	1.3	1.52	1.41	1.63	2.01424e-30	7.81031e-30	TRUE
Diseases of the musculoskeletal system and connective tissue	M60	Myositis	671	518	20.44	1.3	1.37	0.75	2.49	0.300318	0.166404	FALSE
Diseases of the musculoskeletal system and connective tissue	M61	Calcification and ossification of muscle	115	0	19.18		0	0	5.01456e+259	0.972822	0.403532	FALSE
Diseases of the musculoskeletal system and connective tissue	M62	Other disorders of muscle	13408	24582	20.76	1.3	1.67	1.54	1.82	2.44411e-34	1.02225e-33	TRUE
Diseases of the musculoskeletal system and connective tissue	M65	Synovitis and tenosynovitis	10937	16688	19.6	-0.2	1.15	1.02	1.29	0.0220653	0.0177785	TRUE
Diseases of the musculoskeletal system and connective tissue	M66	Spontaneous rupture of synovium and tendon	695	456	20.45	0.95	1.75	1.01	3.03	0.0467669	0.0351691	TRUE
Diseases of the musculoskeletal system and connective tissue	M67	Other disorders of synovium and tendon	17328	25708	18.15	-0.97	1.27	1.16	1.39	2.62963e-07	4.06167e-07	TRUE
Diseases of the musculoskeletal system and connective tissue	M68	Disorders of synovium and tendon in diseases classified elsewhere	0	114	18.12	-3.46	0.6	0.08	4.3	0.611461	0.290693	FALSE
Diseases of the musculoskeletal system and connective tissue	M70	Soft tissue disorders related to use, overuse and pressure	8121	9442	20.86	1.28	1.4	1.22	1.61	1.58219e-06	2.28279e-06	TRUE
Diseases of the musculoskeletal system and connective tissue	M71	Other bursopathies	2006	1391	13.96	0.03	1.07	0.72	1.61	0.726869	0.33037	FALSE
Diseases of the musculoskeletal system and connective tissue	M72	Fibroblastic disorders	1850	1671	21.61	1.43	1.47	1.07	2.02	0.0179341	0.0149014	TRUE
Diseases of the musculoskeletal system and connective tissue	M75	Shoulder lesions	17576	13834	23.05	1.21	1.33	1.18	1.49	1.77357e-06	2.52951e-06	TRUE
Diseases of the musculoskeletal system and connective tissue	M76	Enthesopathies of lower limb, excluding foot	12253	12930	18.87	-0.12	1.34	1.19	1.51	1.87905e-06	2.66972e-06	TRUE
Diseases of the musculoskeletal system and connective tissue	M77	Other enthesopathies	6415	7440	21.76	0.9	1.4	1.2	1.64	2.15167e-05	2.7524e-05	TRUE
Diseases of the musculoskeletal system and connective tissue	M79	Other soft tissue disorders, not elsewhere classified	54172	61809	15.26	-1.17	1.56	1.47	1.65	7.83041e-52	4.48434e-51	TRUE
Diseases of the musculoskeletal system and connective tissue	M80	Osteoporosis with pathological fracture	0	128	19.21	5.98	7.47	4.11	13.58	4.31198e-11	8.86801e-11	TRUE
Diseases of the musculoskeletal system and connective tissue	M81	Osteoporosis without pathological fracture	762	897	22.62	3.12	8.11	6.61	9.95	2.81304e-89	2.49318e-88	TRUE
Diseases of the musculoskeletal system and connective tissue	M83	Adult osteomalacia	274	289	19.92	0.35	1.28	0.57	2.86	0.553091	0.269483	FALSE
Diseases of the musculoskeletal system and connective tissue	M84	Disorders of continuity of bone	1940	1101	19.78	0.43	1.55	1.07	2.24	0.0200115	0.0163002	TRUE
Diseases of the musculoskeletal system and connective tissue	M85	Other disorders of bone density and structure	1619	2116	22.04	2.13	5.48	4.68	6.43	3.82152e-98	3.55635e-97	TRUE
Diseases of the musculoskeletal system and connective tissue	M86	Osteomyelitis	1569	1353	11.17	-6.65	1.22	0.81	1.85	0.33461	0.179995	FALSE
Diseases of the musculoskeletal system and connective tissue	M87	Osteonecrosis	454	395	16	3.48	1.47	0.76	2.85	0.249562	0.144701	FALSE
Diseases of the musculoskeletal system and connective tissue	M89	Other disorders of bone	1767	2211	13.81	-2.24	2.51	2.01	3.14	4.66366e-16	1.24894e-15	TRUE
Diseases of the musculoskeletal system and connective tissue	M90	Osteopathies in diseases classified elsewhere	0	102	15.74	5.23	1.39	0.34	5.64	0.645066	0.301282	FALSE
Diseases of the musculoskeletal system and connective tissue	M91	Juvenile osteochondrosis of hip and pelvis	2009	606	6.42	-6.34	1.31	0.77	2.22	0.317925	0.172767	FALSE
Diseases of the musculoskeletal system and connective tissue	M92	Other juvenile osteochondrosis	7713	4226	12.74	-4.79	1.27	1.02	1.58	0.0342627	0.0266265	TRUE
Diseases of the musculoskeletal system and connective tissue	M93	Other osteochondropathies	2665	1866	14.66	-2.88	1.13	0.81	1.59	0.466471	0.235819	FALSE
Diseases of the musculoskeletal system and connective tissue	M94	Other disorders of cartilage	955	1231	20.89	-0.94	1.72	1.21	2.42	0.00223394	0.0021826	TRUE
Diseases of the musculoskeletal system and connective tissue	M95	Other acquired deformities of musculoskeletal system and connective tissue	6698	5458	19.18	1.01	1.41	1.17	1.69	0.000252719	0.000285937	TRUE
Diseases of the musculoskeletal system and connective tissue	M96	Postprocedural musculoskeletal disorders, not elsewhere classified	186	206	22.9	7.07	0.92	0.29	2.86	0.88053	0.37849	FALSE
Diseases of the musculoskeletal system and connective tissue	M99	Biomechanical lesions, not elsewhere classified	1372	1825	22.48	-0.38	1.65	1.24	2.2	0.000613213	0.000657824	TRUE
Diseases of the genitourinary system	N00	Acute nephritic syndrome	970	643	9.67	-4.67	1	0.53	1.86	0.994114	0.410386	FALSE
Diseases of the genitourinary system	N02	Recurrent and persistent haematuria	528	403	9.19	-2.39	0.8	0.33	1.94	0.623428	0.293385	FALSE
Diseases of the genitourinary system	N03	Chronic nephritic syndrome	521	433	16.75	-6.71	1.17	0.58	2.34	0.667644	0.309883	FALSE
Diseases of the genitourinary system	N04	Nephrotic syndrome	630	461	9.25	-5.47	1.47	0.78	2.74	0.230077	0.135944	FALSE
Diseases of the genitourinary system	N05	Unspecified nephritic syndrome	504	362	15.3	6.04	0.77	0.29	2.06	0.605439	0.288567	FALSE
Diseases of the genitourinary system	N06	Isolated proteinuria with specified morphological lesion	218	185	17.16	1.79	1.65	0.68	4	0.268808	0.153235	FALSE
Diseases of the genitourinary system	N08	Glomerular disorders in diseases classified elsewhere	135	123	16.91	5.94	2.06	0.76	5.57	0.154199	0.0989647	FALSE
Diseases of the genitourinary system	N10	Acute tubulo-interstitial nephritis	3614	17084	8.86	-1.36	1.33	1.18	1.5	2.78665e-06	3.8419e-06	TRUE
Diseases of the genitourinary system	N11	Chronic tubulo-interstitial nephritis	237	1010	11.95	-4.18	1.2	0.72	2	0.485978	0.242496	FALSE
Diseases of the genitourinary system	N12	Tubulo-interstitial nephritis, not specified as acute or chronic	770	6490	19.97	1.99	1.59	1.34	1.89	8.02139e-08	1.28703e-07	TRUE
Diseases of the genitourinary system	N13	Obstructive and reflux uropathy	2684	2836	17.14	-0.01	1.43	1.11	1.85	0.00636706	0.00569735	TRUE
Diseases of the genitourinary system	N15	Other renal tubulo-interstitial diseases	130	203	17.73	0.65	1.31	0.49	3.53	0.588652	0.282011	FALSE
Diseases of the genitourinary system	N17	Acute renal failure	901	600	21.02	2.34	2.89	1.96	4.24	6.67388e-08	1.08961e-07	TRUE
Diseases of the genitourinary system	N18	Chronic renal failure	1255	975	20.14	-0.21	2.19	1.55	3.1	9.1451e-06	1.23789e-05	TRUE
Diseases of the genitourinary system	N19	Unspecified renal failure	566	358	20.04	0.06	3.16	1.97	5.07	1.75002e-06	2.50551e-06	TRUE
Diseases of the genitourinary system	N20	Calculus of kidney and ureter	7009	7152	24.6	2.34	1.53	1.31	1.78	4.81445e-08	7.96512e-08	TRUE
Diseases of the genitourinary system	N21	Calculus of lower urinary tract	321	231	21.85	1.85	1.83	0.86	3.88	0.114058	0.0756718	FALSE
Diseases of the genitourinary system	N23	Unspecified renal colic	0	157	21.05	-6.18	1.73	0.64	4.66	0.281221	0.15837	FALSE
Diseases of the genitourinary system	N25	Disorders resulting from impaired renal tubular function	108	113	11.12	4.96	3.18	1.3	7.78	0.0112942	0.00966485	TRUE
Diseases of the genitourinary system	N26	Unspecified contracted kidney	0	112	18.86	1.69	0.6	0.08	4.29	0.609948	0.290345	FALSE
Diseases of the genitourinary system	N27	Small kidney of unknown cause	0	112	15.8	-8.31	0.68	0.09	4.87	0.700837	0.32168	FALSE
Diseases of the genitourinary system	N28	Other disorders of kidney and ureter, not elsewhere classified	517	604	16.22	-6.1	2.06	1.29	3.28	0.00259321	0.00248151	TRUE
Diseases of the genitourinary system	N30	Cystitis	7819	57372	18.76	0.32	1.53	1.44	1.63	2.65669e-42	1.28433e-41	TRUE
Diseases of the genitourinary system	N31	Neuromuscular dysfunction of bladder, not elsewhere classified	1090	1171	12.47	1.12	2.22	1.61	3.07	1.23876e-06	1.80125e-06	TRUE
Diseases of the genitourinary system	N32	Other disorders of bladder	417	580	13.4	0.5	1.03	0.54	2	0.920416	0.391736	FALSE
Diseases of the genitourinary system	N34	Urethritis and urethral syndrome	1310	490	20.88	4.52	2.12	1.33	3.39	0.00165052	0.00164718	TRUE
Diseases of the genitourinary system	N35	Urethral stricture	1952	130	17.53	-3.24	0.69	0.22	2.15	0.525749	0.259822	FALSE
Diseases of the genitourinary system	N36	Other disorders of urethra	667	421	13.38	1.26	0.9	0.4	2.02	0.803545	0.356429	FALSE
Diseases of the genitourinary system	N39	Other disorders of urinary system	6488	24314	14.42	0.33	1.61	1.48	1.76	1.82942e-26	6.42443e-26	TRUE
Diseases of the genitourinary system	N40	Hyperplasia of prostate	192	0	15.87	9.68	4.1	0.57	29.31	0.159567	0.101709	FALSE
Diseases of the genitourinary system	N41	Inflammatory diseases of prostate	309	0	25.46	14.76	5.32	1.32	21.43	0.0186712	0.0153766	TRUE
Diseases of the genitourinary system	N43	Hydrocele and spermatocele	13555	0	7.24	-3.99	0.86	0.52	1.43	0.564641	0.273322	FALSE
Diseases of the genitourinary system	N44	Torsion of testis	10778	0	13.21	-0.68	1.21	0.75	1.95	0.440443	0.225801	FALSE
Diseases of the genitourinary system	N45	Orchitis and epididymitis	11298	0	19.95	0.99	1.24	0.78	1.98	0.359315	0.191306	FALSE
Diseases of the genitourinary system	N46	Male infertility	13154	0	28.77	9.41	0.64	0.34	1.19	0.158049	0.100914	FALSE
Diseases of the genitourinary system	N47	Redundant prepuce, phimosis and paraphimosis	57244	0	10.94	-3.25	1.35	1.1	1.66	0.00455736	0.00424112	TRUE
Diseases of the genitourinary system	N48	Other disorders of penis	9303	0	8.18	-8.17	1.04	0.57	1.88	0.903516	0.386141	FALSE
Diseases of the genitourinary system	N49	Inflammatory disorders of male genital organs, not elsewhere classified	1894	0	21.55	1.18	0.83	0.21	3.34	0.796552	0.354255	FALSE
Diseases of the genitourinary system	N50	Other disorders of male genital organs	14556	0	19.67	3.94	1.4	0.95	2.07	0.0911118	0.0628071	FALSE
Diseases of the genitourinary system	N51	Disorders of male genital organs in diseases classified elsewhere	583	0	16.19	-1.66	2.79	0.69	11.18	0.148582	0.0958556	FALSE
Diseases of the genitourinary system	N60	Benign mammary dysplasia	0	5397	25.64	4.73	1.35	1.11	1.63	0.00239277	0.00232557	TRUE
Diseases of the genitourinary system	N61	Inflammatory disorders of breast	133	2954	22.18	0.26	1.19	0.9	1.57	0.227744	0.134966	FALSE
Diseases of the genitourinary system	N62	Hypertrophy of breast	10399	6340	20.39	0.27	1.62	1.39	1.88	6.15971e-10	1.21318e-09	TRUE
Diseases of the genitourinary system	N63	Unspecified lump in breast	305	6410	24.6	2.61	1.08	0.88	1.31	0.466894	0.235819	FALSE
Diseases of the genitourinary system	N64	Other disorders of breast	365	22859	24.47	4.05	1.75	1.61	1.9	7.86326e-38	3.52657e-37	TRUE
Diseases of the genitourinary system	N70	Salpingitis and oophoritis	0	3696	21.93	0.88	1.71	1.39	2.11	3.91585e-07	5.94959e-07	TRUE
Diseases of the genitourinary system	N71	Inflammatory disease of uterus, except cervix	0	4274	24.49	4.04	1.49	1.22	1.83	0.000121452	0.000143069	TRUE
Diseases of the genitourinary system	N72	Inflammatory disease of cervix uteri	0	917	23.61	2.72	1.98	1.35	2.9	0.000496937	0.000538616	TRUE
Diseases of the genitourinary system	N73	Other female pelvic inflammatory diseases	0	1408	24.23	2.69	2.43	1.83	3.22	8.36037e-10	1.60417e-09	TRUE
Diseases of the genitourinary system	N74	Female pelvic inflammatory disorders in diseases classified elsewhere	0	271	21.18	2.98	1.67	0.79	3.54	0.1809	0.113174	FALSE
Diseases of the genitourinary system	N75	Diseases of Bartholin's gland	0	3600	24.7	4.22	1.27	1	1.62	0.0492393	0.0369537	TRUE
Diseases of the genitourinary system	N76	Other inflammation of vagina and vulva	0	8726	22.04	1.28	1.6	1.39	1.84	8.06831e-11	1.63227e-10	TRUE
Diseases of the genitourinary system	N77	Vulvovaginal ulceration and inflammation in diseases classified elsewhere	0	370	20.04	-7.04	1.72	0.89	3.34	0.106917	0.0715811	FALSE
Diseases of the genitourinary system	N80	Endometriosis	0	6875	25.28	3.12	1.21	1.01	1.45	0.0356481	0.0275879	TRUE
Diseases of the genitourinary system	N81	Female genital prolapse	0	4042	29.56	7.55	0.94	0.72	1.22	0.620808	0.293256	FALSE
Diseases of the genitourinary system	N82	Fistulae involving female genital tract	0	270	25.85	6.87	1.26	0.52	3.04	0.614204	0.291149	FALSE
Diseases of the genitourinary system	N83	Noninflammatory disorders of ovary, fallopian tube and broad ligament	0	17341	23.72	2.59	1.46	1.31	1.62	1.92267e-12	4.33759e-12	TRUE
Diseases of the genitourinary system	N84	Polyp of female genital tract	0	2566	28.48	7.12	1	0.73	1.38	0.993459	0.410386	FALSE
Diseases of the genitourinary system	N85	Other noninflammatory disorders of uterus, except cervix	0	546	27.75	6.52	1.63	0.94	2.82	0.0838242	0.0587628	FALSE
Diseases of the genitourinary system	N86	Erosion and ectropion of cervix uteri	0	671	25.24	5.5	0.89	0.46	1.72	0.734669	0.332391	FALSE
Diseases of the genitourinary system	N87	Dysplasia of cervix uteri	0	14679	25.42	4.95	1.13	0.99	1.28	0.0670191	0.0479759	TRUE
Diseases of the genitourinary system	N88	Other noninflammatory disorders of cervix uteri	0	319	27.84	6.63	1.72	0.85	3.48	0.128552	0.0840995	FALSE
Diseases of the genitourinary system	N89	Other noninflammatory disorders of vagina	0	3496	17.6	-2.92	1.07	0.82	1.41	0.613617	0.291149	FALSE
Diseases of the genitourinary system	N90	Other noninflammatory disorders of vulva and perineum	0	4957	21.45	1.74	1.71	1.42	2.05	7.70276e-09	1.36538e-08	TRUE
Diseases of the genitourinary system	N91	Absent, scanty and rare menstruation	0	5568	20.6	1.03	4.08	3.64	4.57	8.60816e-128	1.03366e-126	TRUE
Diseases of the genitourinary system	N92	Excessive, frequent and irregular menstruation	0	19742	23.17	2.92	1.72	1.56	1.88	3.2781e-30	1.25799e-29	TRUE
Diseases of the genitourinary system	N93	Other abnormal uterine and vaginal bleeding	0	12748	25.72	4.49	1.19	1.05	1.36	0.00859012	0.00747108	TRUE
Diseases of the genitourinary system	N94	Pain and other conditions associated with female genital organs and menstrual cycle	0	19335	22.45	2.54	1.43	1.29	1.58	3.51873e-12	7.75044e-12	TRUE
Diseases of the genitourinary system	N95	Menopausal and other perimenopausal disorders	0	171	25.94	4.6	0.77	0.19	3.12	0.719097	0.327237	FALSE
Diseases of the genitourinary system	N96	Habitual aborter	0	2073	29.3	7.51	1.11	0.79	1.56	0.556363	0.269665	FALSE
Diseases of the genitourinary system	N97	Female infertility	101	27401	28.22	7.39	0.94	0.84	1.04	0.224934	0.134398	FALSE
Diseases of the genitourinary system	N98	Complications associated with artificial fertilization	0	1325	28.16	5.88	1.12	0.74	1.71	0.593289	0.283867	FALSE
Diseases of the genitourinary system	N99	Postprocedural disorders of genitourinary system, not elsewhere classified	582	353	13.12	-0.02	1.81	0.97	3.39	0.0632998	0.0457553	TRUE
Congenital malformations, deformations and chromosomal abnormalities	Q02	Microcephaly	315	363	1.79	-14.04	1.52	0.72	3.22	0.27006	0.153478	FALSE
Congenital malformations, deformations and chromosomal abnormalities	Q03	Congenital hydrocephalus	618	407	1.47	-11.75	1.48	0.77	2.87	0.240026	0.140485	FALSE
Congenital malformations, deformations and chromosomal abnormalities	Q04	Other congenital malformations of brain	746	680	5.74	-5.92	1.76	1.07	2.89	0.0257858	0.0205537	TRUE
Congenital malformations, deformations and chromosomal abnormalities	Q05	Spina bifida	424	473	3.43	-16.72	1.4	0.72	2.7	0.321891	0.174667	FALSE
Congenital malformations, deformations and chromosomal abnormalities	Q06	Other congenital malformations of spinal cord	209	300	5.64	-6.5	1.81	0.86	3.84	0.1196	0.0787971	FALSE
Congenital malformations, deformations and chromosomal abnormalities	Q07	Other congenital malformations of nervous system	363	411	10.25	-0.66	2.56	1.53	4.28	0.000353308	0.000392425	TRUE
Congenital malformations, deformations and chromosomal abnormalities	Q10	Congenital malformations of eyelid, lacrimal apparatus and orbit	1576	1355	2.87	-12.42	1.3	0.86	1.97	0.209407	0.126543	FALSE
Congenital malformations, deformations and chromosomal abnormalities	Q11	Anophthalmos, microphthalmos and macrophthalmos	150	129	0.54	-8.95	1.09	0.27	4.41	0.902149	0.385999	FALSE
Congenital malformations, deformations and chromosomal abnormalities	Q12	Congenital lens malformations	638	589	4.11	-10.23	1.53	0.86	2.71	0.146107	0.0944224	FALSE
Congenital malformations, deformations and chromosomal abnormalities	Q13	Congenital malformations of anterior segment of eye	580	551	2.9	0.13	1.16	0.58	2.33	0.680378	0.313921	FALSE
Congenital malformations, deformations and chromosomal abnormalities	Q14	Congenital malformations of posterior segment of eye	463	393	6.55	-2.29	1.09	0.49	2.43	0.838611	0.366825	FALSE
Congenital malformations, deformations and chromosomal abnormalities	Q15	Other congenital malformations of eye	236	205	2.91	-12.26	1.43	0.53	3.85	0.475086	0.237699	FALSE
Congenital malformations, deformations and chromosomal abnormalities	Q16	Congenital malformations of ear causing impairment of hearing	553	520	7.2	-3.11	0.67	0.28	1.62	0.376861	0.199268	FALSE
Congenital malformations, deformations and chromosomal abnormalities	Q17	Other congenital malformations of ear	8591	10907	11.98	-5.3	1.27	1.1	1.45	0.000738808	0.000781298	TRUE
Congenital malformations, deformations and chromosomal abnormalities	Q18	Other congenital malformations of face and neck	2845	3238	9.82	-3.07	1.44	1.13	1.83	0.00327839	0.00311316	TRUE
Congenital malformations, deformations and chromosomal abnormalities	Q20	Congenital malformations of cardiac chambers and connections	693	496	0.2	-16.52	1.56	0.86	2.84	0.14318	0.0928534	FALSE
Congenital malformations, deformations and chromosomal abnormalities	Q21	Congenital malformations of cardiac septa	6002	6334	0.22	-14.25	1.11	0.89	1.37	0.355225	0.189531	FALSE
Congenital malformations, deformations and chromosomal abnormalities	Q22	Congenital malformations of pulmonary and tricuspid valves	976	1115	0.89	-15.25	1.5	0.98	2.29	0.0592909	0.0432758	TRUE
Congenital malformations, deformations and chromosomal abnormalities	Q23	Congenital malformations of aortic and mitral valves	2061	1467	9.76	-5.15	1.82	1.32	2.52	0.000256165	0.000288958	TRUE
Congenital malformations, deformations and chromosomal abnormalities	Q24	Other congenital malformations of heart	2440	2156	3.14	-11.84	1.3	0.96	1.78	0.092842	0.0638815	FALSE
Congenital malformations, deformations and chromosomal abnormalities	Q25	Congenital malformations of great arteries	3213	3160	0.05	-14.06	1.53	1.18	2	0.00140398	0.00142404	TRUE
Congenital malformations, deformations and chromosomal abnormalities	Q26	Congenital malformations of great veins	228	261	5.99	-5.14	3.27	1.79	5.98	0.00011743	0.000139657	TRUE
Congenital malformations, deformations and chromosomal abnormalities	Q27	Other congenital malformations of peripheral vascular system	682	1693	17.58	1.72	1.19	0.81	1.74	0.368166	0.195224	FALSE
Congenital malformations, deformations and chromosomal abnormalities	Q28	Other congenital malformations of circulatory system	545	612	8.26	0.87	0.76	0.36	1.61	0.478702	0.239187	FALSE
Congenital malformations, deformations and chromosomal abnormalities	Q30	Congenital malformations of nose	690	1307	19.62	0.99	1.47	1.02	2.13	0.0393818	0.0301639	TRUE
Congenital malformations, deformations and chromosomal abnormalities	Q31	Congenital malformations of larynx	885	616	0.22	-11.18	1.46	0.81	2.65	0.211962	0.127261	FALSE
Congenital malformations, deformations and chromosomal abnormalities	Q32	Congenital malformations of trachea and bronchus	455	285	0.25	-24.13	0.3	0.04	2.15	0.231334	0.136254	FALSE
Congenital malformations, deformations and chromosomal abnormalities	Q33	Congenital malformations of lung	230	210	2.51	-0.88	0.85	0.21	3.42	0.81976	0.361982	FALSE
Congenital malformations, deformations and chromosomal abnormalities	Q35	Cleft palate	922	856	1.37	-14.45	1.05	0.6	1.86	0.858407	0.372421	FALSE
Congenital malformations, deformations and chromosomal abnormalities	Q36	Cleft lip	739	484	1.39	-14.74	1.86	1.07	3.22	0.0273683	0.0216759	TRUE
Congenital malformations, deformations and chromosomal abnormalities	Q37	Cleft palate with cheft lip	1563	937	1.15	-13.72	1.66	1.1	2.51	0.0158333	0.0132446	TRUE
Congenital malformations, deformations and chromosomal abnormalities	Q38	Other congenital malformations of tongue, mouth and pharynx	2796	1627	0.14	-11.21	1.64	1.14	2.37	0.00831554	0.00728332	TRUE
Congenital malformations, deformations and chromosomal abnormalities	Q39	Congenital malformations of oesophagus	239	187	0	-10.06	2.34	1.04	5.27	0.0400437	0.0306079	TRUE
Congenital malformations, deformations and chromosomal abnormalities	Q40	Other congenital malformations of upper alimentary tract	1204	507	0.14	-0.58	2	1.22	3.28	0.00621266	0.00557259	TRUE
Congenital malformations, deformations and chromosomal abnormalities	Q41	Congenital absence, atresia and stenosis of small intestine	206	191	0	-13.34	1.69	0.63	4.56	0.297236	0.165388	FALSE
Congenital malformations, deformations and chromosomal abnormalities	Q42	Congenital absence, atresia and stenosis of large intestine	377	306	0.14	-12.3	1.99	0.99	4.01	0.0551101	0.0408654	TRUE
Congenital malformations, deformations and chromosomal abnormalities	Q43	Other congenital malformations of intestine	1221	696	2.77	-11.75	1.59	0.97	2.61	0.0659049	0.0473604	TRUE
Congenital malformations, deformations and chromosomal abnormalities	Q44	Congenital malformations of gallbladder, bile ducts and liver	128	134	1.03	-12.93	1.16	0.29	4.69	0.833316	0.364938	FALSE
Congenital malformations, deformations and chromosomal abnormalities	Q45	Other congenital malformations of digestive system	0	100	1.37	4.59	0.79	0.11	5.69	0.816491	0.360967	FALSE
Congenital malformations, deformations and chromosomal abnormalities	Q50	Congenital malformations of ovaries, fallopian tubes and broad ligaments	0	390	20.05	-1.5	1.46	0.72	2.94	0.289386	0.161502	FALSE
Congenital malformations, deformations and chromosomal abnormalities	Q51	Congenital malformations of uterus and cervix	0	1287	24.42	6.54	0.67	0.39	1.16	0.15518	0.0994229	FALSE
Congenital malformations, deformations and chromosomal abnormalities	Q52	Other congenital malformations of female genitalia	0	1717	11.69	-8.04	0.97	0.63	1.49	0.885729	0.379847	FALSE
Congenital malformations, deformations and chromosomal abnormalities	Q53	Undescended testicle	28073	0	4.43	-12.82	1.38	1.03	1.86	0.0309641	0.0242657	TRUE
Congenital malformations, deformations and chromosomal abnormalities	Q54	Hypospadias	6315	0	1.39	-11.25	1.8	1.06	3.04	0.029674	0.0233037	TRUE
Congenital malformations, deformations and chromosomal abnormalities	Q55	Other congenital malformations of male genital organs	4327	0	5.23	-5.73	2.04	1.02	4.1	0.0448805	0.0338874	TRUE
Congenital malformations, deformations and chromosomal abnormalities	Q60	Renal agenesis and other reduction defects of kidney	484	453	6.98	-8.31	1.22	0.58	2.58	0.596596	0.284717	FALSE
Congenital malformations, deformations and chromosomal abnormalities	Q61	Cystic kidney disease	804	869	16.24	-0.01	1.33	0.81	2.18	0.255671	0.14687	FALSE
Congenital malformations, deformations and chromosomal abnormalities	Q62	Congenital obstructive defects of renal pelvis and congenital malformations of ureter	3084	2255	1.66	-12.67	1.19	0.85	1.66	0.315823	0.171876	FALSE
Congenital malformations, deformations and chromosomal abnormalities	Q63	Other congenital malformations of kidney	468	821	6.96	-10.52	1.27	0.74	2.2	0.389519	0.203361	FALSE
Congenital malformations, deformations and chromosomal abnormalities	Q64	Other congenital malformations of urinary system	1224	467	4.5	-2.17	1.96	1.15	3.32	0.0129877	0.0109877	TRUE
Congenital malformations, deformations and chromosomal abnormalities	Q65	Congenital deformities of hip	6803	14022	4.19	-4.76	1.44	1.27	1.63	2.0894e-08	3.56774e-08	TRUE
Congenital malformations, deformations and chromosomal abnormalities	Q66	Congenital deformities of feet	14369	12389	6.43	-8.69	1.11	0.96	1.29	0.15301	0.0983713	FALSE
Congenital malformations, deformations and chromosomal abnormalities	Q67	Congenital musculoskeletal deformities of head, face, spine and chest	9278	3825	13.62	-2.33	1.67	1.36	2.04	7.03752e-07	1.04369e-06	TRUE
Congenital malformations, deformations and chromosomal abnormalities	Q68	Other congenital musculoskeletal deformities	2949	2683	1.79	-13.72	1.21	0.9	1.64	0.207477	0.125581	FALSE
Congenital malformations, deformations and chromosomal abnormalities	Q69	Polydactyly	645	536	0.21	-10.02	0.73	0.3	1.77	0.492	0.245173	FALSE
Congenital malformations, deformations and chromosomal abnormalities	Q70	Syndactyly	1078	649	0.89	-15.74	0.54	0.23	1.31	0.174763	0.110262	FALSE
Congenital malformations, deformations and chromosomal abnormalities	Q71	Reduction defects of upper limb	561	569	3.62	-9.52	1.21	0.65	2.26	0.549426	0.268722	FALSE
Congenital malformations, deformations and chromosomal abnormalities	Q72	Reduction defects of lower limb	1428	1378	10.85	-3.44	1.37	0.94	2.01	0.102391	0.0692988	FALSE
Congenital malformations, deformations and chromosomal abnormalities	Q74	Other congenital malformations of limb(s)	2971	2879	7.4	-11.57	1.3	0.99	1.71	0.0615117	0.0446342	TRUE
Congenital malformations, deformations and chromosomal abnormalities	Q75	Other congenital malformations of skull and face bones	1800	1053	0.68	-15.55	1.74	1.15	2.63	0.00850294	0.00742997	TRUE
Congenital malformations, deformations and chromosomal abnormalities	Q76	Congenital malformations of spine and bony thorax	869	878	11.29	-4.51	1.6	1.02	2.48	0.0389042	0.0299212	TRUE
Congenital malformations, deformations and chromosomal abnormalities	Q77	Osteochondrodysplasia with defects of growth of tubular bones and spine	188	178	6	-12.39	0.42	0.06	2.96	0.381053	0.200235	FALSE
Congenital malformations, deformations and chromosomal abnormalities	Q78	Other osteochondrodysplasias	1328	1208	12.43	-7.83	1.42	0.95	2.11	0.0834427	0.0586058	FALSE
Congenital malformations, deformations and chromosomal abnormalities	Q79	Congenital malformations of the musculoskeletal system, not elsewhere classified	1216	1520	8.72	-1.13	1.55	1.09	2.18	0.0133319	0.0112533	TRUE
Congenital malformations, deformations and chromosomal abnormalities	Q80	Congenital ichthyosis	324	201	7.34	-8.19	1.8	0.74	4.38	0.191636	0.117328	FALSE
Congenital malformations, deformations and chromosomal abnormalities	Q81	Epidermolysis bullosa	114	0	6.51		0	0	2.42234e+263	0.973113	0.403532	FALSE
Congenital malformations, deformations and chromosomal abnormalities	Q82	Other congenital malformations of skin	3667	4805	12.13	-7.62	1.25	1.01	1.54	0.044492	0.0337309	TRUE
Congenital malformations, deformations and chromosomal abnormalities	Q83	Congenital malformations of breast	0	3230	20.83	1.08	1.63	1.31	2.04	1.61074e-05	2.09647e-05	TRUE
Congenital malformations, deformations and chromosomal abnormalities	Q84	Other congenital malformations of integument	164	200	3.87	-0.43	0.79	0.2	3.18	0.739814	0.333404	FALSE
Congenital malformations, deformations and chromosomal abnormalities	Q85	Phakomatoses, not elsewhere classified	1040	947	6.13	-8.18	1.58	1.01	2.46	0.0438373	0.0333024	TRUE
Congenital malformations, deformations and chromosomal abnormalities	Q86	Congenital malformation syndromes due to known exogenous causes, not elsewhere classified	301	255	5.76	-3.39	2.28	1.13	4.61	0.0213278	0.0172663	TRUE
Congenital malformations, deformations and chromosomal abnormalities	Q87	Other specified congenital malformation syndromes affecting multiple systems	2043	1774	6.85	-6.57	1.26	0.89	1.8	0.195678	0.119606	FALSE
Congenital malformations, deformations and chromosomal abnormalities	Q89	Other congenital malformations, not elsewhere classified	1541	1408	0	-12.9	1.84	1.3	2.61	0.000654739	0.000700353	TRUE
Congenital malformations, deformations and chromosomal abnormalities	Q90	Down's syndrome	755	654	0.04	-11.62	0.4	0.15	1.08	0.0703145	0.0500462	FALSE
Congenital malformations, deformations and chromosomal abnormalities	Q92	Other trisomies and partial trisomies of the autosomes, not elsewhere classified	185	138	5.64	-9	2.44	0.9	6.58	0.0789483	0.0555539	FALSE
Congenital malformations, deformations and chromosomal abnormalities	Q93	Monosomies and deletions from the autosomes, not elsewhere classified	581	570	6.98	-9.31	0.6	0.22	1.61	0.30955	0.169687	FALSE
Congenital malformations, deformations and chromosomal abnormalities	Q96	Turner's syndrome	0	469	8.87	-4.38	2.17	1.25	3.77	0.00610399	0.00548834	TRUE
Congenital malformations, deformations and chromosomal abnormalities	Q97	Other sex chromosome abnormalities, female phenotype, not elsewhere classified	0	137	9.05	-2.87	3.08	1.26	7.55	0.0139146	0.0117186	TRUE
Congenital malformations, deformations and chromosomal abnormalities	Q98	Other sex chromosome abnormalities, male phenotype, not elsewhere classified	589	0	12.44	-1.19	1.37	0.19	9.74	0.754051	0.338	FALSE
Congenital malformations, deformations and chromosomal abnormalities	Q99	Other chromosome abnormalities, not elsewhere classified	989	967	7.66	-4.21	0.5	0.22	1.11	0.0868863	0.0603412	FALSE
Symptoms, signs and abnormal clinical and laboratory findings, not elsewhere classified	R00	Abnormalities of heart beat	8602	10748	21.83	0.79	2.56	2.32	2.83	5.07984e-75	3.93946e-74	TRUE
Symptoms, signs and abnormal clinical and laboratory findings, not elsewhere classified	R01	Cardiac murmurs and other cardiac sounds	13318	11645	3.5	-10.95	1.2	1.02	1.4	0.0244529	0.0195751	TRUE
Symptoms, signs and abnormal clinical and laboratory findings, not elsewhere classified	R03	Abnormal blood-pressure reading, without diagnosis	194	326	22.86	7.68	1.55	0.73	3.28	0.251331	0.145371	FALSE
Symptoms, signs and abnormal clinical and laboratory findings, not elsewhere classified	R04	Haemorrhage from respiratory passages	13595	8856	12.5	-2.51	1.65	1.45	1.89	1.64801e-13	3.93244e-13	TRUE
Symptoms, signs and abnormal clinical and laboratory findings, not elsewhere classified	R05	Cough	12975	14456	14.45	0.42	1.63	1.46	1.83	8.809e-17	2.44709e-16	TRUE
Symptoms, signs and abnormal clinical and laboratory findings, not elsewhere classified	R06	Abnormalities of breathing	18877	28934	18.75	0.18	1.83	1.7	1.97	4.56127e-56	2.87781e-55	TRUE
Symptoms, signs and abnormal clinical and laboratory findings, not elsewhere classified	R07	Pain in throat and chest	25981	22895	22.69	2.4	1.9	1.76	2.06	1.19e-57	7.77139e-57	TRUE
Symptoms, signs and abnormal clinical and laboratory findings, not elsewhere classified	R09	Other symptoms and signs involving the circulatory and respiratory systems	1516	1398	20.62	2.37	1.93	1.42	2.63	2.52025e-05	3.19098e-05	TRUE
Symptoms, signs and abnormal clinical and laboratory findings, not elsewhere classified	R10	Abdominal and pelvic pain	111453	179226	16.55	-0.6	1.85	1.78	1.93	1.34006e-216	2.49415e-215	TRUE
Symptoms, signs and abnormal clinical and laboratory findings, not elsewhere classified	R11	Nausea and vomiting	13712	17485	14.81	-0.03	3.12	2.88	3.37	2.07768e-178	3.09361e-177	TRUE
Symptoms, signs and abnormal clinical and laboratory findings, not elsewhere classified	R12	Heartburn	345	479	22.92	0.87	2.33	1.44	3.78	0.000607003	0.000653044	TRUE
Symptoms, signs and abnormal clinical and laboratory findings, not elsewhere classified	R13	Dysphagia	3196	2740	20.78	0.54	3.4	2.86	4.04	7.41953e-44	3.6825e-43	TRUE
Symptoms, signs and abnormal clinical and laboratory findings, not elsewhere classified	R15	Faecal incontinence	5588	3672	7.65	-3.83	1.58	1.24	2.01	0.000200642	0.000230517	TRUE
Symptoms, signs and abnormal clinical and laboratory findings, not elsewhere classified	R16	Hepatomegaly and splenomegaly, not elsewhere classified	579	417	16.58	0.26	1.68	0.93	3.06	0.0875435	0.0606844	FALSE
Symptoms, signs and abnormal clinical and laboratory findings, not elsewhere classified	R17	Unspecified jaundice	1648	1089	0.1	-0.52	2.07	1.37	3.14	0.000538866	0.00058142	TRUE
Symptoms, signs and abnormal clinical and laboratory findings, not elsewhere classified	R18	Ascites	129	176	20.05	5.36	2.84	1.33	6.04	0.00679876	0.00602571	TRUE
Symptoms, signs and abnormal clinical and laboratory findings, not elsewhere classified	R19	Other symptoms and signs involving the digestive system and abdomen	5622	7386	21.06	1.88	1.95	1.7	2.24	3.76441e-21	1.15808e-20	TRUE
Symptoms, signs and abnormal clinical and laboratory findings, not elsewhere classified	R20	Disturbances of skin sensation	2154	4395	25.3	3.68	1.87	1.57	2.24	5.55954e-12	1.21024e-11	TRUE
Symptoms, signs and abnormal clinical and laboratory findings, not elsewhere classified	R21	Rash and other nonspecific skin eruption	6446	7154	12.15	0.61	1.52	1.28	1.81	2.57897e-06	3.5688e-06	TRUE
Symptoms, signs and abnormal clinical and laboratory findings, not elsewhere classified	R22	Localized swelling, mass and lump of skin and subcutaneous tissue	3936	4185	15.76	0.96	1.33	1.06	1.67	0.0124918	0.0106164	TRUE
Symptoms, signs and abnormal clinical and laboratory findings, not elsewhere classified	R23	Other skin changes	5193	5921	13.32	0.06	1.68	1.41	2	6.05845e-09	1.08424e-08	TRUE
Symptoms, signs and abnormal clinical and laboratory findings, not elsewhere classified	R25	Abnormal involuntary movements	8853	7527	16.83	0.12	2.36	2.08	2.68	1.19077e-40	5.61084e-40	TRUE
Symptoms, signs and abnormal clinical and laboratory findings, not elsewhere classified	R26	Abnormalities of gait and mobility	2019	1416	5.76	-6.87	2.01	1.44	2.79	3.72573e-05	4.68541e-05	TRUE
Symptoms, signs and abnormal clinical and laboratory findings, not elsewhere classified	R27	Other lack of coordination	357	274	6.3	2.14	1.52	0.68	3.4	0.311883	0.170287	FALSE
Symptoms, signs and abnormal clinical and laboratory findings, not elsewhere classified	R29	Other symptoms and signs involving the nervous and musculoskeletal systems	13803	21156	20.03	1.51	1.96	1.8	2.14	6.11993e-54	3.61605e-53	TRUE
Symptoms, signs and abnormal clinical and laboratory findings, not elsewhere classified	R30	Pain associated with micturition	2485	4866	18.05	1.85	1.95	1.63	2.35	5.63695e-13	1.33651e-12	TRUE
Symptoms, signs and abnormal clinical and laboratory findings, not elsewhere classified	R31	Unspecified haematuria	9856	6849	16.19	0.04	1.55	1.33	1.81	4.45428e-08	7.43532e-08	TRUE
Symptoms, signs and abnormal clinical and laboratory findings, not elsewhere classified	R32	Unspecified urinary incontinence	26970	19891	7.85	-8.01	1.46	1.31	1.62	2.29951e-12	5.1565e-12	TRUE
Symptoms, signs and abnormal clinical and laboratory findings, not elsewhere classified	R33	Retention of urine	2283	2742	18.92	1.77	2.8	2.31	3.39	9.27257e-26	3.22585e-25	TRUE
Symptoms, signs and abnormal clinical and laboratory findings, not elsewhere classified	R35	Polyuria	1203	1945	14.86	1.45	2.28	1.74	2.99	1.82101e-09	3.35575e-09	TRUE
Symptoms, signs and abnormal clinical and laboratory findings, not elsewhere classified	R39	Other symptoms and signs involving the urinary system	5966	4951	22.5	3.24	1.94	1.65	2.28	1.65377e-15	4.30494e-15	TRUE
Symptoms, signs and abnormal clinical and laboratory findings, not elsewhere classified	R40	Somnolence, stupor and coma	583	529	18.03	2.79	4.98	3.61	6.86	1.11136e-22	3.53588e-22	TRUE
Symptoms, signs and abnormal clinical and laboratory findings, not elsewhere classified	R41	Other symptoms and signs involving cognitive functions and awareness	11375	7733	14.36	0.13	4.16	3.77	4.59	9.89566e-179	1.53483e-177	TRUE
Symptoms, signs and abnormal clinical and laboratory findings, not elsewhere classified	R42	Dizziness and giddiness	5665	10991	21.99	0.41	2.17	1.95	2.42	1.59143e-44	8.0054e-44	TRUE
Symptoms, signs and abnormal clinical and laboratory findings, not elsewhere classified	R43	Disturbances of smell and taste	288	460	23.36	6.35	0.58	0.22	1.55	0.274376	0.155456	FALSE
Symptoms, signs and abnormal clinical and laboratory findings, not elsewhere classified	R44	Other symptoms and signs involving general sensations and perceptions	291	294	19.38	0.02	4.27	2.69	6.79	7.94523e-10	1.53242e-09	TRUE
[truncated: 37 more rows]

## Sheet: Table S7. AN & ATC sub-cat
Table S7. Association between anorexia nervosa and ATC chapters (2nd level) and number of years between ED diagnosis and prescription.
[truncated: 81 more rows]

[truncated: 3 more sheets: Table S8. BN & ATC sub-cat, Table S9. OED & ATC sub-cat, Table S10. All EDs & ATC 3rd]
