# Supplementary material for: Temporal Trends in the Epidemiology of Eating Disorders Between 2000 and 2022: A Danish Register Study of Their Incidence and Comorbidities
Source: Eur Eat Disord Rev. 2025 Dec 16;34(3):749–69. doi: 10.1002/erv.70061 (PMC13048747; doi:10.1002/erv.70061)
Supplement: Supplementary file 3 — Supporting Information S3 [file ERV-34-749-s001.xlsx]

## Sheet: Table 1
Appendix 1. Supplementary details regarding the incidence rates.
Sex	Age	Cases	Year	Outcome	Per 1,000 person-years	Incidence rate	95% Lower CI	95% Upper CI
F	10-14	139	2000	ED	142.69	9.74	8.19	11.5
M	10-14	16	2000	ED	150.34	1.06	0.61	1.73
F	10-14	158	2001	ED	147.26	10.73	9.12	12.54
M	10-14	11	2001	ED	155.62	0.71	0.35	1.26
F	10-14	163	2002	ED	151.78	10.74	9.15	12.52
M	10-14	14	2002	ED	160.31	0.87	0.48	1.47
F	10-14	152	2003	ED	157.39	9.66	8.18	11.32
M	10-14	16	2003	ED	166.15	0.96	0.55	1.56
F	10-14	156	2004	ED	161.51	9.66	8.2	11.3
M	10-14	19	2004	ED	170.36	1.12	0.67	1.74
F	10-14	173	2005	ED	165.44	10.46	8.96	12.14
F	15-19	280	2005	ED	138.58	20.2	17.91	22.71
M	10-14	28	2005	ED	174.39	1.61	1.07	2.32
M	15-19	12	2005	ED	147.99	0.81	0.42	1.42
F	10-14	180	2006	ED	168.18	10.7	9.2	12.39
F	15-19	331	2006	ED	143.23	23.11	20.69	25.74
M	10-14	28	2006	ED	177.41	1.58	1.05	2.28
M	15-19	22	2006	ED	153.19	1.44	0.9	2.17
F	10-14	201	2007	ED	169.25	11.88	10.29	13.64
F	15-19	293	2007	ED	147.8	19.82	17.62	22.23
M	10-14	22	2007	ED	178.68	1.23	0.77	1.86
M	15-19	26	2007	ED	157.77	1.65	1.08	2.41
F	10-14	214	2008	ED	168.72	12.68	11.04	14.5
F	15-19	344	2008	ED	153.3	22.44	20.13	24.94
M	10-14	19	2008	ED	177.98	1.07	0.64	1.67
M	15-19	20	2008	ED	163.53	1.22	0.75	1.89
F	10-14	226	2009	ED	167.5	13.49	11.79	15.37
F	15-19	372	2009	ED	157.33	23.64	21.3	26.17
M	10-14	35	2009	ED	176.82	1.98	1.38	2.75
M	15-19	28	2009	ED	167.71	1.67	1.11	2.41
F	10-14	256	2010	ED	165.35	15.48	13.64	17.5
F	15-19	337	2010	ED	161.2	20.91	18.73	23.26
F	20-24	210	2010	ED	130.09	16.14	14.03	18.48
M	10-14	37	2010	ED	174.53	2.12	1.49	2.92
M	15-19	28	2010	ED	171.82	1.63	1.08	2.36
M	20-24	8	2010	ED	142.2	0.56	0.24	1.11
F	10-14	271	2011	ED	163.74	16.55	14.64	18.64
F	15-19	442	2011	ED	163.88	26.97	24.51	29.61
F	20-24	255	2011	ED	134.77	18.92	16.67	21.39
M	10-14	36	2011	ED	172.47	2.09	1.46	2.89
M	15-19	34	2011	ED	174.91	1.94	1.35	2.72
M	20-24	13	2011	ED	147.4	0.88	0.47	1.51
F	10-14	326	2012	ED	162.44	20.07	17.95	22.37
F	15-19	484	2012	ED	164.91	29.35	26.79	32.08
F	20-24	289	2012	ED	139.07	20.78	18.45	23.32
M	10-14	33	2012	ED	170.74	1.93	1.33	2.71
M	15-19	31	2012	ED	176.3	1.76	1.19	2.5
M	20-24	8	2012	ED	151.86	0.53	0.23	1.04
F	10-14	330	2013	ED	160.47	20.56	18.4	22.91
F	15-19	513	2013	ED	164.26	31.23	28.59	34.05
F	20-24	351	2013	ED	144.39	24.31	21.83	26.99
M	10-14	38	2013	ED	168.83	2.25	1.59	3.09
M	15-19	26	2013	ED	175.61	1.48	0.97	2.17
M	20-24	10	2013	ED	157.54	0.63	0.3	1.17
F	10-14	350	2014	ED	159.9	21.89	19.66	24.31
F	15-19	564	2014	ED	162.79	34.65	31.85	37.63
F	20-24	334	2014	ED	148.15	22.54	20.19	25.1
M	10-14	54	2014	ED	168.07	3.21	2.41	4.19
M	15-19	28	2014	ED	174.53	1.6	1.07	2.32
M	20-24	26	2014	ED	161.45	1.61	1.05	2.36
F	10-14	303	2015	ED	159.31	19.02	16.94	21.29
F	15-19	541	2015	ED	160.44	33.72	30.94	36.68
F	20-24	343	2015	ED	151.58	22.63	20.3	25.15
F	25-29	143	2015	ED	122.1	11.71	9.87	13.8
M	10-14	43	2015	ED	167.62	2.57	1.86	3.46
M	15-19	28	2015	ED	172.24	1.63	1.08	2.35
M	20-24	16	2015	ED	165.26	0.97	0.55	1.57
M	25-29	16	2015	ED	134.23	1.19	0.68	1.94
F	10-14	285	2016	ED	158.76	17.95	15.93	20.16
F	15-19	414	2016	ED	158.77	26.08	23.62	28.71
F	20-24	259	2016	ED	154.12	16.8	14.82	18.98
F	25-29	114	2016	ED	126.47	9.01	7.44	10.83
M	10-14	44	2016	ED	166.72	2.64	1.92	3.54
M	15-19	35	2016	ED	170.17	2.06	1.43	2.86
M	20-24	26	2016	ED	168.08	1.55	1.01	2.27
M	25-29	8	2016	ED	139.25	0.57	0.25	1.13
F	10-14	388	2017	ED	159.19	24.37	22.01	26.92
F	15-19	471	2017	ED	157.56	29.89	27.25	32.72
F	20-24	276	2017	ED	155.14	17.79	15.75	20.02
F	25-29	124	2017	ED	130.75	9.48	7.89	11.31
M	10-14	64	2017	ED	167.69	3.82	2.94	4.87
M	15-19	28	2017	ED	168.34	1.66	1.11	2.4
M	20-24	20	2017	ED	169.33	1.18	0.72	1.82
M	25-29	13	2017	ED	143.6	0.91	0.48	1.55
F	10-14	383	2018	ED	160.36	23.88	21.55	26.4
F	15-19	395	2018	ED	155.7	25.37	22.93	28
F	20-24	223	2018	ED	154.54	14.43	12.6	16.45
F	25-29	110	2018	ED	136.11	8.08	6.64	9.74
M	10-14	52	2018	ED	168.78	3.08	2.3	4.04
M	15-19	28	2018	ED	166.43	1.68	1.12	2.43
M	20-24	8	2018	ED	168.62	0.47	0.2	0.93
M	25-29	7	2018	ED	149.12	0.47	0.19	0.97
F	10-14	384	2019	ED	161.3	23.81	21.48	26.31
F	15-19	416	2019	ED	155.22	26.8	24.29	29.5
F	20-24	259	2019	ED	153.39	16.89	14.89	19.07
F	25-29	146	2019	ED	139.9	10.44	8.81	12.27
M	10-14	54	2019	ED	170.26	3.17	2.38	4.14
M	15-19	40	2019	ED	165.75	2.41	1.72	3.29
M	20-24	12	2019	ED	167.62	0.72	0.37	1.25
M	25-29	6	2019	ED	153	0.39	0.14	0.85
F	10-14	390	2020	ED	161.18	24.2	21.86	26.72
F	15-19	487	2020	ED	154.75	31.47	28.74	34.39
F	20-24	281	2020	ED	151.74	18.52	16.42	20.82
F	25-29	123	2020	ED	143.59	8.57	7.12	10.22
F	30-34	55	2020	ED	118.56	4.64	3.49	6.04
M	10-14	52	2020	ED	170.44	3.05	2.28	4
M	15-19	34	2020	ED	165.41	2.06	1.42	2.87
M	20-24	11	2020	ED	165.77	0.66	0.33	1.19
M	25-29	9	2020	ED	157.02	0.57	0.26	1.09
M	30-34	6	2020	ED	129.53	0.46	0.17	1.01
F	10-14	500	2021	ED	160.95	31.06	28.4	33.91
F	15-19	527	2021	ED	154.26	34.16	31.31	37.21
F	20-24	291	2021	ED	150.88	19.29	17.13	21.63
F	25-29	105	2021	ED	146.64	7.16	5.86	8.67
F	30-34	69	2021	ED	123.03	5.61	4.36	7.1
M	10-14	47	2021	ED	170.74	2.75	2.02	3.66
M	15-19	36	2021	ED	164.68	2.19	1.53	3.03
M	20-24	13	2021	ED	164.44	0.79	0.42	1.35
M	25-29	12	2021	ED	160.28	0.75	0.39	1.31
M	30-34	7	2021	ED	134.65	0.52	0.21	1.07
F	10-14	404	2022	ED	158.62	25.47	23.05	28.08
F	15-19	358	2022	ED	154.73	23.14	20.8	25.66
F	20-24	220	2022	ED	150.17	14.65	12.78	16.72
F	25-29	100	2022	ED	147.98	6.76	5.5	8.22
F	30-34	54	2022	ED	127.34	4.24	3.19	5.53
M	10-14	49	2022	ED	167.63	2.92	2.16	3.86
M	15-19	31	2022	ED	165.71	1.87	1.27	2.66
M	20-24	19	2022	ED	163.17	1.16	0.7	1.82
M	25-29	12	2022	ED	162.09	0.74	0.38	1.29
M	30-34	5	2022	ED	139.1	0.36	0.12	0.84
F	10-14	87	2000	AN	142.75	6.09	4.88	7.52
M	10-14	7	2000	AN	150.36	0.47	0.19	0.96
F	10-14	96	2001	AN	147.33	6.52	5.28	7.96
M	10-14	6	2001	AN	155.63	0.39	0.14	0.84
F	10-14	112	2002	AN	151.84	7.38	6.07	8.88
M	10-14	9	2002	AN	160.33	0.56	0.26	1.07
F	10-14	93	2003	AN	157.46	5.91	4.77	7.24
M	10-14	9	2003	AN	166.16	0.54	0.25	1.03
F	10-14	101	2004	AN	161.6	6.25	5.09	7.59
M	10-14	14	2004	AN	170.38	0.82	0.45	1.38
F	10-14	116	2005	AN	165.53	7.01	5.79	8.41
F	15-19	120	2005	AN	139.17	8.62	7.15	10.31
M	10-14	16	2005	AN	174.41	0.92	0.52	1.49
M	15-19	2	2005	AN	148.04	0.14	0.02	0.49
F	10-14	114	2006	AN	168.28	6.77	5.59	8.14
F	15-19	148	2006	AN	143.82	10.29	8.7	12.09
M	10-14	13	2006	AN	177.43	0.73	0.39	1.25
M	15-19	10	2006	AN	153.24	0.65	0.31	1.2
F	10-14	131	2007	AN	169.36	7.73	6.47	9.18
F	15-19	166	2007	AN	148.41	11.19	9.55	13.02
M	10-14	12	2007	AN	178.71	0.67	0.35	1.17
M	15-19	10	2007	AN	157.82	0.63	0.3	1.17
F	10-14	129	2008	AN	168.84	7.64	6.38	9.08
F	15-19	182	2008	AN	153.91	11.83	10.17	13.67
M	10-14	12	2008	AN	178.01	0.67	0.35	1.18
M	15-19	14	2008	AN	163.59	0.86	0.47	1.44
F	10-14	157	2009	AN	167.62	9.37	7.96	10.95
F	15-19	188	2009	AN	157.99	11.9	10.26	13.73
M	10-14	18	2009	AN	176.85	1.02	0.6	1.61
M	15-19	12	2009	AN	167.78	0.72	0.37	1.25
F	10-14	173	2010	AN	165.47	10.46	8.96	12.13
F	15-19	176	2010	AN	161.9	10.87	9.32	12.6
F	20-24	80	2010	AN	131.35	6.09	4.83	7.58
M	10-14	20	2010	AN	174.56	1.15	0.7	1.77
M	15-19	14	2010	AN	171.9	0.81	0.45	1.37
M	20-24	7	2010	AN	142.28	0.49	0.2	1.01
F	10-14	172	2011	AN	163.89	10.5	8.99	12.19
F	15-19	216	2011	AN	164.61	13.12	11.43	14.99
F	20-24	103	2011	AN	136.09	7.57	6.18	9.18
M	10-14	23	2011	AN	172.49	1.33	0.85	2
M	15-19	18	2011	AN	175.01	1.03	0.61	1.63
M	20-24	8	2011	AN	147.47	0.54	0.23	1.07
F	10-14	184	2012	AN	162.61	11.32	9.74	13.07
F	15-19	233	2012	AN	165.74	14.06	12.31	15.98
F	20-24	115	2012	AN	140.43	8.19	6.76	9.83
M	10-14	17	2012	AN	170.77	1	0.58	1.59
M	15-19	18	2012	AN	176.41	1.02	0.6	1.61
M	20-24	4	2012	AN	151.94	0.26	0.07	0.67
F	10-14	227	2013	AN	160.67	14.13	12.35	16.09
F	15-19	283	2013	AN	165.2	17.13	15.19	19.25
F	20-24	152	2013	AN	145.8	10.43	8.83	12.22
M	10-14	28	2013	AN	168.87	1.66	1.1	2.4
M	15-19	13	2013	AN	175.71	0.74	0.39	1.27
M	20-24	4	2013	AN	157.64	0.25	0.07	0.65
F	10-14	231	2014	AN	160.09	14.43	12.63	16.42
F	15-19	311	2014	AN	163.8	18.99	16.94	21.22
F	20-24	146	2014	AN	149.68	9.75	8.24	11.47
M	10-14	26	2014	AN	168.12	1.55	1.01	2.27
M	15-19	15	2014	AN	174.64	0.86	0.48	1.42
M	20-24	8	2014	AN	161.57	0.5	0.21	0.98
F	10-14	202	2015	AN	159.49	12.66	10.98	14.54
F	15-19	294	2015	AN	161.52	18.2	16.18	20.41
F	20-24	149	2015	AN	153.25	9.72	8.22	11.42
F	25-29	42	2015	AN	123.87	3.39	2.44	4.58
M	10-14	21	2015	AN	167.68	1.25	0.78	1.91
M	15-19	9	2015	AN	172.34	0.52	0.24	0.99
M	20-24	6	2015	AN	165.4	0.36	0.13	0.79
M	25-29	2	2015	AN	134.33	0.15	0.02	0.54
F	10-14	188	2016	AN	158.92	11.83	10.2	13.65
F	15-19	208	2016	AN	159.89	13.01	11.3	14.9
F	20-24	111	2016	AN	155.86	7.12	5.86	8.58
F	25-29	40	2016	AN	128.33	3.12	2.23	4.24
M	10-14	20	2016	AN	166.78	1.2	0.73	1.85
M	15-19	13	2016	AN	170.28	0.76	0.41	1.31
M	20-24	10	2016	AN	168.25	0.59	0.29	1.09
M	25-29	4	2016	AN	139.37	0.29	0.08	0.73
F	10-14	256	2017	AN	159.37	16.06	14.16	18.16
F	15-19	265	2017	AN	158.68	16.7	14.75	18.84
F	20-24	125	2017	AN	156.94	7.97	6.63	9.49
F	25-29	52	2017	AN	132.62	3.92	2.93	5.14
M	10-14	32	2017	AN	167.76	1.91	1.3	2.69
M	15-19	14	2017	AN	168.47	0.83	0.45	1.39
M	20-24	10	2017	AN	169.49	0.59	0.28	1.09
M	25-29	5	2017	AN	143.73	0.35	0.11	0.81
F	10-14	243	2018	AN	160.58	15.13	13.29	17.16
F	15-19	216	2018	AN	156.79	13.78	12	15.74
F	20-24	94	2018	AN	156.35	6.01	4.86	7.36
F	25-29	50	2018	AN	138.05	3.62	2.69	4.78
M	10-14	21	2018	AN	168.85	1.24	0.77	1.9
M	15-19	10	2018	AN	166.59	0.6	0.29	1.1
M	20-24	3	2018	AN	168.77	0.18	0.04	0.52
M	25-29	2	2018	AN	149.27	0.13	0.02	0.48
F	10-14	266	2019	AN	161.52	16.47	14.55	18.57
F	15-19	227	2019	AN	156.29	14.52	12.7	16.54
F	20-24	130	2019	AN	155.21	8.38	7	9.95
F	25-29	42	2019	AN	141.94	2.96	2.13	4
M	10-14	34	2019	AN	170.32	2	1.38	2.79
M	15-19	19	2019	AN	165.93	1.15	0.69	1.79
M	20-24	3	2019	AN	167.77	0.18	0.04	0.52
M	25-29	1	2019	AN	153.15	0.07	0	0.36
F	10-14	272	2020	AN	161.38	16.85	14.91	18.98
F	15-19	252	2020	AN	155.84	16.17	14.24	18.3
F	20-24	124	2020	AN	153.55	8.08	6.72	9.63
F	25-29	52	2020	AN	145.74	3.57	2.66	4.68
F	30-34	20	2020	AN	120.52	1.66	1.01	2.56
M	10-14	36	2020	AN	170.51	2.11	1.48	2.92
M	15-19	11	2020	AN	165.6	0.66	0.33	1.19
M	20-24	3	2020	AN	165.92	0.18	0.04	0.53
M	25-29	1	2020	AN	157.2	0.06	0	0.35
M	30-34	2	2020	AN	129.65	0.15	0.02	0.56
F	10-14	360	2021	AN	161.19	22.33	20.09	24.76
F	15-19	327	2021	AN	155.35	21.05	18.83	23.46
F	20-24	120	2021	AN	152.78	7.85	6.51	9.39
F	25-29	34	2021	AN	148.84	2.28	1.58	3.19
F	30-34	22	2021	AN	125.08	1.76	1.1	2.66
M	10-14	27	2021	AN	170.8	1.58	1.04	2.3
M	15-19	22	2021	AN	164.87	1.33	0.84	2.02
M	20-24	7	2021	AN	164.6	0.43	0.17	0.88
M	25-29	3	2021	AN	160.47	0.19	0.04	0.55
M	30-34	1	2021	AN	134.78	0.07	0	0.41
F	10-14	313	2022	AN	158.82	19.71	17.58	22.02
F	15-19	202	2022	AN	155.83	12.96	11.24	14.88
F	20-24	111	2022	AN	152.1	7.3	6	8.79
F	25-29	44	2022	AN	150.22	2.93	2.13	3.93
F	30-34	18	2022	AN	129.42	1.39	0.82	2.2
M	10-14	29	2022	AN	167.68	1.73	1.16	2.48
M	15-19	12	2022	AN	165.9	0.72	0.37	1.26
M	20-24	5	2022	AN	163.34	0.31	0.1	0.71
M	25-29	5	2022	AN	162.28	0.31	0.1	0.72
M	30-34	0	2022	AN	139.25	0	0	0.26
F	10-14	21	2000	BN	142.86	1.47	0.91	2.25
M	10-14	1	2000	BN	150.37	0.07	0	0.37
F	10-14	20	2001	BN	147.45	1.36	0.83	2.09
M	10-14	0	2001	BN	155.65	0	0	0.24
F	10-14	15	2002	BN	151.99	0.99	0.55	1.63
M	10-14	0	2002	BN	160.34	0	0	0.23
F	10-14	22	2003	BN	157.62	1.4	0.87	2.11
M	10-14	0	2003	BN	166.19	0	0	0.22
F	10-14	16	2004	BN	161.75	0.99	0.57	1.61
M	10-14	1	2004	BN	170.4	0.06	0	0.33
F	10-14	19	2005	BN	165.7	1.15	0.69	1.79
F	15-19	111	2005	BN	139.6	7.95	6.54	9.58
M	10-14	1	2005	BN	174.43	0.06	0	0.32
M	15-19	3	2005	BN	148.08	0.2	0.04	0.59
F	10-14	19	2006	BN	168.47	1.13	0.68	1.76
F	15-19	113	2006	BN	144.3	7.83	6.45	9.41
M	10-14	0	2006	BN	177.46	0	0	0.21
M	15-19	4	2006	BN	153.29	0.26	0.07	0.67
F	10-14	19	2007	BN	169.56	1.12	0.67	1.75
F	15-19	88	2007	BN	148.94	5.91	4.74	7.28
M	10-14	1	2007	BN	178.74	0.06	0	0.31
M	15-19	4	2007	BN	157.88	0.25	0.07	0.65
F	10-14	22	2008	BN	169.04	1.3	0.82	1.97
F	15-19	114	2008	BN	154.55	7.38	6.08	8.86
M	10-14	0	2008	BN	178.04	0	0	0.21
M	15-19	4	2008	BN	163.66	0.24	0.07	0.63
F	10-14	13	2009	BN	167.85	0.77	0.41	1.32
F	15-19	123	2009	BN	158.65	7.75	6.44	9.25
M	10-14	0	2009	BN	176.88	0	0	0.21
M	15-19	3	2009	BN	167.87	0.18	0.04	0.52
F	10-14	14	2010	BN	165.72	0.84	0.46	1.42
F	15-19	108	2010	BN	162.64	6.64	5.45	8.02
F	20-24	87	2010	BN	131.8	6.6	5.29	8.14
M	10-14	1	2010	BN	174.59	0.06	0	0.32
M	15-19	3	2010	BN	171.99	0.17	0.04	0.51
M	20-24	1	2010	BN	142.34	0.07	0	0.39
F	10-14	14	2011	BN	164.15	0.85	0.47	1.43
F	15-19	126	2011	BN	165.44	7.62	6.34	9.07
F	20-24	132	2011	BN	136.61	9.66	8.08	11.46
M	10-14	0	2011	BN	172.53	0	0	0.21
M	15-19	3	2011	BN	175.11	0.17	0.04	0.5
M	20-24	2	2011	BN	147.55	0.14	0.02	0.49
F	10-14	28	2012	BN	162.9	1.72	1.14	2.48
F	15-19	139	2012	BN	166.63	8.34	7.01	9.85
F	20-24	143	2012	BN	141	10.14	8.55	11.95
M	10-14	0	2012	BN	170.81	0	0	0.22
M	15-19	6	2012	BN	176.52	0.34	0.12	0.74
M	20-24	0	2012	BN	152.03	0	0	0.24
F	10-14	24	2013	BN	160.96	1.49	0.96	2.22
F	15-19	143	2013	BN	166.17	8.61	7.25	10.14
F	20-24	176	2013	BN	146.48	12.02	10.31	13.93
M	10-14	1	2013	BN	168.91	0.06	0	0.33
M	15-19	4	2013	BN	175.84	0.23	0.06	0.58
M	20-24	2	2013	BN	157.74	0.13	0.02	0.46
F	10-14	22	2014	BN	160.4	1.37	0.86	2.08
F	15-19	155	2014	BN	164.94	9.4	7.98	11
F	20-24	174	2014	BN	150.39	11.57	9.91	13.42
M	10-14	2	2014	BN	168.17	0.12	0.01	0.43
M	15-19	3	2014	BN	174.76	0.17	0.04	0.5
M	20-24	5	2014	BN	161.68	0.31	0.1	0.72
F	10-14	15	2015	BN	159.83	0.94	0.53	1.55
F	15-19	146	2015	BN	162.77	8.97	7.57	10.55
F	20-24	194	2015	BN	154.06	12.59	10.88	14.49
F	25-29	87	2015	BN	124.14	7.01	5.61	8.64
M	10-14	0	2015	BN	167.74	0	0	0.22
M	15-19	4	2015	BN	172.46	0.23	0.06	0.59
M	20-24	1	2015	BN	165.52	0.06	0	0.34
M	25-29	4	2015	BN	134.4	0.3	0.08	0.76
F	10-14	12	2016	BN	159.25	0.75	0.39	1.32
F	15-19	111	2016	BN	161.22	6.88	5.66	8.29
F	20-24	118	2016	BN	156.74	7.53	6.23	9.02
F	25-29	50	2016	BN	128.65	3.89	2.88	5.12
M	10-14	0	2016	BN	166.84	0	0	0.22
M	15-19	3	2016	BN	170.4	0.18	0.04	0.51
M	20-24	6	2016	BN	168.38	0.36	0.13	0.78
M	25-29	2	2016	BN	139.45	0.14	0.02	0.52
F	10-14	15	2017	BN	159.7	0.94	0.53	1.55
F	15-19	131	2017	BN	160.05	8.19	6.84	9.71
F	20-24	137	2017	BN	157.9	8.68	7.28	10.26
F	25-29	70	2017	BN	133.04	5.26	4.1	6.65
M	10-14	1	2017	BN	167.81	0.06	0	0.33
M	15-19	6	2017	BN	168.6	0.36	0.13	0.77
M	20-24	2	2017	BN	169.64	0.12	0.01	0.43
M	25-29	3	2017	BN	143.82	0.21	0.04	0.61
F	10-14	14	2018	BN	160.96	0.87	0.48	1.46
F	15-19	97	2018	BN	158.15	6.13	4.97	7.48
F	20-24	113	2018	BN	157.5	7.17	5.91	8.63
F	25-29	59	2018	BN	138.55	4.26	3.24	5.49
M	10-14	2	2018	BN	168.9	0.12	0.01	0.43
M	15-19	1	2018	BN	166.72	0.06	0	0.33
M	20-24	4	2018	BN	168.92	0.24	0.06	0.61
M	25-29	2	2018	BN	149.38	0.13	0.02	0.48
F	10-14	16	2019	BN	161.94	0.99	0.56	1.6
F	15-19	81	2019	BN	157.66	5.14	4.08	6.39
F	20-24	109	2019	BN	156.54	6.96	5.72	8.4
F	25-29	54	2019	BN	142.49	3.79	2.85	4.94
M	10-14	0	2019	BN	170.39	0	0	0.22
M	15-19	1	2019	BN	166.07	0.06	0	0.34
M	20-24	4	2019	BN	167.91	0.24	0.06	0.61
M	25-29	0	2019	BN	153.26	0	0	0.24
F	10-14	14	2020	BN	161.8	0.87	0.47	1.45
F	15-19	103	2020	BN	157.26	6.55	5.35	7.94
F	20-24	102	2020	BN	155.02	6.58	5.37	7.99
F	25-29	48	2020	BN	146.43	3.28	2.42	4.35
F	30-34	22	2020	BN	120.72	1.82	1.14	2.76
M	10-14	0	2020	BN	170.58	0	0	0.22
M	15-19	5	2020	BN	165.75	0.3	0.1	0.7
M	20-24	3	2020	BN	166.06	0.18	0.04	0.53
M	25-29	4	2020	BN	157.31	0.25	0.07	0.65
M	30-34	4	2020	BN	129.72	0.31	0.08	0.79
F	10-14	23	2021	BN	161.66	1.42	0.9	2.13
F	15-19	86	2021	BN	156.95	5.48	4.38	6.77
F	20-24	117	2021	BN	154.31	7.58	6.27	9.09
F	25-29	46	2021	BN	149.65	3.07	2.25	4.1
F	30-34	26	2021	BN	125.35	2.07	1.35	3.04
M	10-14	0	2021	BN	170.87	0	0	0.22
M	15-19	0	2021	BN	165.03	0	0	0.22
M	20-24	2	2021	BN	164.75	0.12	0.01	0.44
M	25-29	1	2021	BN	160.59	0.06	0	0.35
M	30-34	2	2021	BN	134.86	0.15	0.02	0.54
F	10-14	13	2022	BN	159.35	0.82	0.43	1.4
F	15-19	77	2022	BN	157.54	4.89	3.86	6.11
F	20-24	74	2022	BN	153.69	4.81	3.78	6.04
F	25-29	40	2022	BN	151.13	2.65	1.89	3.6
F	30-34	16	2022	BN	129.79	1.23	0.7	2
M	10-14	0	2022	BN	167.76	0	0	0.22
M	15-19	2	2022	BN	166.08	0.12	0.01	0.44
M	20-24	6	2022	BN	163.49	0.37	0.13	0.8
M	25-29	1	2022	BN	162.42	0.06	0	0.34
M	30-34	1	2022	BN	139.34	0.07	0	0.4
F	10-14	48	2000	EDNOS	142.81	3.36	2.48	4.46
M	10-14	8	2000	EDNOS	150.35	0.53	0.23	1.05
F	10-14	65	2001	EDNOS	147.38	4.41	3.4	5.62
M	10-14	8	2001	EDNOS	155.63	0.51	0.22	1.01
F	10-14	61	2002	EDNOS	151.92	4.02	3.07	5.16
M	10-14	8	2002	EDNOS	160.32	0.5	0.22	0.98
F	10-14	62	2003	EDNOS	157.55	3.94	3.02	5.04
M	10-14	11	2003	EDNOS	166.16	0.66	0.33	1.18
F	10-14	68	2004	EDNOS	161.66	4.21	3.27	5.33
M	10-14	7	2004	EDNOS	170.38	0.41	0.17	0.85
F	10-14	70	2005	EDNOS	165.59	4.23	3.3	5.34
F	15-19	129	2005	EDNOS	139.41	9.25	7.73	11
M	10-14	14	2005	EDNOS	174.41	0.8	0.44	1.35
M	15-19	8	2005	EDNOS	148.03	0.54	0.23	1.06
F	10-14	74	2006	EDNOS	168.35	4.4	3.45	5.52
F	15-19	148	2006	EDNOS	144.06	10.27	8.68	12.07
M	10-14	17	2006	EDNOS	177.43	0.96	0.56	1.53
M	15-19	11	2006	EDNOS	153.24	0.72	0.36	1.28
F	10-14	76	2007	EDNOS	169.44	4.49	3.53	5.61
F	15-19	129	2007	EDNOS	148.64	8.68	7.25	10.31
M	10-14	12	2007	EDNOS	178.71	0.67	0.35	1.17
M	15-19	13	2007	EDNOS	157.83	0.82	0.44	1.41
F	10-14	101	2008	EDNOS	168.91	5.98	4.87	7.27
F	15-19	145	2008	EDNOS	154.22	9.4	7.93	11.06
M	10-14	11	2008	EDNOS	178.01	0.62	0.31	1.11
M	15-19	7	2008	EDNOS	163.6	0.43	0.17	0.88
F	10-14	93	2009	EDNOS	167.7	5.55	4.48	6.79
F	15-19	168	2009	EDNOS	158.28	10.61	9.07	12.35
M	10-14	22	2009	EDNOS	176.84	1.24	0.78	1.88
M	15-19	15	2009	EDNOS	167.8	0.89	0.5	1.47
F	10-14	104	2010	EDNOS	165.58	6.28	5.13	7.61
F	15-19	164	2010	EDNOS	162.19	10.11	8.62	11.78
F	20-24	110	2010	EDNOS	131.59	8.36	6.87	10.08
M	10-14	19	2010	EDNOS	174.56	1.09	0.66	1.7
M	15-19	15	2010	EDNOS	171.9	0.87	0.49	1.44
M	20-24	7	2010	EDNOS	142.28	0.49	0.2	1.01
F	10-14	136	2011	EDNOS	163.97	8.29	6.96	9.81
F	15-19	222	2011	EDNOS	164.92	13.46	11.75	15.35
F	20-24	139	2011	EDNOS	136.31	10.2	8.57	12.04
M	10-14	20	2011	EDNOS	172.49	1.16	0.71	1.79
M	15-19	21	2011	EDNOS	175	1.2	0.74	1.83
M	20-24	6	2011	EDNOS	147.48	0.41	0.15	0.89
F	10-14	182	2012	EDNOS	162.68	11.19	9.62	12.94
F	15-19	238	2012	EDNOS	166.03	14.34	12.57	16.28
F	20-24	140	2012	EDNOS	140.64	9.95	8.37	11.75
M	10-14	23	2012	EDNOS	170.77	1.35	0.85	2.02
M	15-19	17	2012	EDNOS	176.4	0.96	0.56	1.54
M	20-24	10	2012	EDNOS	151.95	0.66	0.32	1.21
F	10-14	161	2013	EDNOS	160.71	10.02	8.53	11.69
F	15-19	252	2013	EDNOS	165.47	15.23	13.41	17.23
F	20-24	147	2013	EDNOS	146.07	10.06	8.5	11.83
M	10-14	17	2013	EDNOS	168.86	1.01	0.59	1.61
M	15-19	16	2013	EDNOS	175.71	0.91	0.52	1.48
M	20-24	7	2013	EDNOS	157.64	0.44	0.18	0.91
F	10-14	186	2014	EDNOS	160.14	11.61	10.01	13.41
F	15-19	298	2014	EDNOS	164.12	18.16	16.15	20.34
F	20-24	158	2014	EDNOS	149.92	10.54	8.96	12.32
M	10-14	37	2014	EDNOS	168.11	2.2	1.55	3.03
M	15-19	21	2014	EDNOS	174.63	1.2	0.74	1.84
M	20-24	17	2014	EDNOS	161.56	1.05	0.61	1.68
F	10-14	161	2015	EDNOS	159.55	10.09	8.59	11.78
F	15-19	270	2015	EDNOS	161.86	16.68	14.75	18.79
F	20-24	156	2015	EDNOS	153.45	10.17	8.63	11.89
F	25-29	80	2015	EDNOS	123.95	6.45	5.12	8.03
M	10-14	27	2015	EDNOS	167.66	1.61	1.06	2.34
M	15-19	23	2015	EDNOS	172.34	1.33	0.85	2
M	20-24	14	2015	EDNOS	165.38	0.85	0.46	1.42
M	25-29	10	2015	EDNOS	134.32	0.74	0.36	1.37
F	10-14	138	2016	EDNOS	159	8.68	7.29	10.25
F	15-19	240	2016	EDNOS	160.18	14.98	13.15	17
F	20-24	141	2016	EDNOS	156.07	9.03	7.6	10.65
F	25-29	63	2016	EDNOS	128.41	4.91	3.77	6.28
M	10-14	33	2016	EDNOS	166.76	1.98	1.36	2.78
M	15-19	22	2016	EDNOS	170.26	1.29	0.81	1.96
M	20-24	13	2016	EDNOS	168.21	0.77	0.41	1.32
M	25-29	3	2016	EDNOS	139.36	0.22	0.04	0.63
F	10-14	215	2017	EDNOS	159.43	13.49	11.74	15.41
F	15-19	250	2017	EDNOS	158.94	15.73	13.84	17.8
F	20-24	127	2017	EDNOS	157.14	8.08	6.74	9.62
F	25-29	68	2017	EDNOS	132.73	5.12	3.98	6.49
M	10-14	41	2017	EDNOS	167.72	2.44	1.75	3.32
M	15-19	19	2017	EDNOS	168.44	1.13	0.68	1.76
M	20-24	18	2017	EDNOS	169.47	1.06	0.63	1.68
M	25-29	7	2017	EDNOS	143.72	0.49	0.2	1
F	10-14	196	2018	EDNOS	160.64	12.2	10.55	14.03
F	15-19	189	2018	EDNOS	157.03	12.04	10.38	13.88
F	20-24	96	2018	EDNOS	156.66	6.13	4.96	7.48
F	25-29	51	2018	EDNOS	138.21	3.69	2.75	4.85
M	10-14	34	2018	EDNOS	168.82	2.01	1.39	2.81
M	15-19	23	2018	EDNOS	166.53	1.38	0.88	2.07
M	20-24	5	2018	EDNOS	168.75	0.3	0.1	0.69
M	25-29	4	2018	EDNOS	149.24	0.27	0.07	0.69
F	10-14	201	2019	EDNOS	161.6	12.44	10.78	14.28
F	15-19	278	2019	EDNOS	156.5	17.76	15.74	19.98
F	20-24	210	2019	EDNOS	155.52	13.5	11.74	15.46
F	25-29	122	2019	EDNOS	142.07	8.59	7.13	10.25
M	10-14	36	2019	EDNOS	170.3	2.11	1.48	2.93
M	15-19	34	2019	EDNOS	165.85	2.05	1.42	2.86
M	20-24	11	2019	EDNOS	167.75	0.66	0.33	1.17
M	25-29	6	2019	EDNOS	153.13	0.39	0.14	0.85
F	10-14	237	2020	EDNOS	161.47	14.68	12.87	16.67
F	15-19	353	2020	EDNOS	155.98	22.63	20.33	25.12
F	20-24	250	2020	EDNOS	153.78	16.26	14.3	18.4
F	25-29	111	2020	EDNOS	145.78	7.61	6.26	9.17
F	30-34	55	2020	EDNOS	120.48	4.57	3.44	5.94
M	10-14	31	2020	EDNOS	170.49	1.82	1.24	2.58
M	15-19	27	2020	EDNOS	165.51	1.63	1.08	2.37
M	20-24	10	2020	EDNOS	165.89	0.6	0.29	1.11
M	25-29	6	2020	EDNOS	157.14	0.38	0.14	0.83
M	30-34	5	2020	EDNOS	129.63	0.39	0.13	0.9
F	10-14	315	2021	EDNOS	161.24	19.54	17.44	21.82
F	15-19	382	2021	EDNOS	155.51	24.56	22.16	27.15
F	20-24	244	2021	EDNOS	152.79	15.97	14.03	18.1
F	25-29	121	2021	EDNOS	148.83	8.13	6.75	9.71
F	30-34	64	2021	EDNOS	125	5.12	3.94	6.54
M	10-14	33	2021	EDNOS	170.79	1.93	1.33	2.71
M	15-19	29	2021	EDNOS	164.78	1.76	1.18	2.53
M	20-24	11	2021	EDNOS	164.56	0.67	0.33	1.2
M	25-29	9	2021	EDNOS	160.41	0.56	0.26	1.07
M	30-34	5	2021	EDNOS	134.76	0.37	0.12	0.87
F	10-14	203	2022	EDNOS	158.93	12.77	11.08	14.66
F	15-19	259	2022	EDNOS	155.99	16.6	14.64	18.75
F	20-24	193	2022	EDNOS	151.97	12.7	10.97	14.62
F	25-29	95	2022	EDNOS	150.14	6.33	5.12	7.74
F	30-34	52	2022	EDNOS	129.34	4.02	3	5.27
M	10-14	33	2022	EDNOS	167.67	1.97	1.35	2.76
M	15-19	24	2022	EDNOS	165.82	1.45	0.93	2.15
M	20-24	15	2022	EDNOS	163.28	0.92	0.51	1.52
M	25-29	8	2022	EDNOS	162.23	0.49	0.21	0.97
M	30-34	5	2022	EDNOS	139.22	0.36	0.12	0.84
Note. Please interpret confidence intervals cautiously given that our participants include the entire Danish population.
